# Supplementary material for: Whole-exome sequencing identifies protein-coding variants associated with brain iron in 29,828 individuals
Source: Nat Commun. 2024 Jul 2;15:5540. doi: 10.1038/s41467-024-49702-2 (PMC11219919; doi:10.1038/s41467-024-49702-2)
Supplement: Supplementary file 4 — Supplementary Data 1-20 [file 41467_2024_49702_MOESM4_ESM.xlsx]

## Sheet: Supp Data 1 Full rare
Supplementary Data 1. Collapse analysis of significant rare variants of regional QSM (discovery)
brain_region	Region	Group	max_MAF	Pvalue	Pvalue_Burden	Pvalue_SKAT	BETA_Burden	SE_Burden	MAC	Number_rare	Number_ultra_rare	chr
Putamen (right)	STAB1	missense;lof	0.001	1.85783e-40	2.65405e-41	8.48917e-35	-0.512365	0.038063	342	4	143	3
Putamen (right)	STAB1	missense;lof	0.01	1.85783e-40	2.65405e-41	8.48917e-35	-0.512365	0.038063	342	4	143	3
Putamen (left)	STAB1	missense;lof	0.001	1.99342e-40	2.84774e-41	5.50344e-35	-0.529828	0.0393755	342	4	143	3
Putamen (left)	STAB1	missense;lof	0.01	1.99342e-40	2.84774e-41	5.50344e-35	-0.529828	0.0393755	342	4	143	3
Caudate (right)	STAB1	missense;lof	0.001	4.37749e-36	6.25356e-37	1.24158e-30	-0.40782	0.0321229	342	4	143	3
Caudate (right)	STAB1	missense;lof	0.01	4.37749e-36	6.25356e-37	1.24158e-30	-0.40782	0.0321229	342	4	143	3
Caudate (left)	STAB1	missense;lof	0.001	9.63574e-34	1.37653e-34	3.28152e-29	-0.394616	0.0321712	342	4	143	3
Caudate (left)	STAB1	missense;lof	0.01	9.63574e-34	1.37653e-34	3.28152e-29	-0.394616	0.0321712	342	4	143	3
Putamen (left)	STAB1	missense;lof	0.0001	1.58241e-28	1.58241e-28	1.58241e-28	-0.553489	0.0499574	210	0	135	3
Putamen (right)	STAB1	missense;lof	0.0001	3.75862e-28	3.75862e-28	3.75862e-28	-0.531283	0.0482919	210	0	135	3
Putamen (right)	STAB1	lof	0.001	3.41819e-27	4.88313e-28	3.85805e-22	-0.647227	0.0589575	124	2	52	3
Putamen (right)	STAB1	lof	0.01	3.41819e-27	4.88313e-28	3.85805e-22	-0.647227	0.0589575	124	2	52	3
Dentate (left)	TF	missense;lof	0.001	6.6324e-27	9.47485e-28	1.78786e-24	1.06661	0.0976941	69	1	34	3
Caudate (right)	STAB1	lof	0.001	2.81871e-26	4.02672e-27	1.17992e-20	-0.536658	0.0497569	124	2	52	3
Caudate (right)	STAB1	lof	0.01	2.81871e-26	4.02672e-27	1.17992e-20	-0.536658	0.0497569	124	2	52	3
Putamen (left)	STAB1	lof	0.001	9.75502e-26	1.39357e-26	2.16975e-20	-0.650827	0.0609912	124	2	52	3
Putamen (left)	STAB1	lof	0.01	9.75502e-26	1.39357e-26	2.16975e-20	-0.650827	0.0609912	124	2	52	3
Dentate (left)	TF	missense;lof	0.0001	7.8117e-24	7.8117e-24	7.8117e-24	1.14537	0.113786	51	0	33	3
Caudate (right)	STAB1	missense;lof	0.0001	2.65633e-23	2.65633e-23	2.65633e-23	-0.405304	0.0407552	210	0	135	3
Dentate (right)	TF	missense;lof	0.001	4.55192e-23	6.50275e-24	8.54005e-21	1.06392	0.105505	69	1	34	3
Caudate (left)	STAB1	missense;lof	0.0001	6.38751e-23	6.38751e-23	6.38751e-23	-0.402333	0.0408167	210	0	135	3
Caudate (left)	STAB1	lof	0.001	7.29495e-23	1.04214e-23	1.44455e-17	-0.500197	0.0498325	124	2	52	3
Caudate (left)	STAB1	lof	0.01	7.29495e-23	1.04214e-23	1.44455e-17	-0.500197	0.0498325	124	2	52	3
Dentate (right)	TF	missense;lof	0.0001	9.97957e-20	9.97957e-20	9.97957e-20	1.11691	0.122884	51	0	33	3
Putamen (right)	STAB1	lof	0.0001	3.87246e-19	3.87246e-19	3.87246e-19	-0.674051	0.0753925	76	0	50	3
Putamen (left)	STAB1	lof	0.0001	3.52642e-18	3.52642e-18	3.52642e-18	-0.677999	0.0779927	76	0	50	3
Subthalamic nucleus (right)	TF	missense;lof	0.001	2.29851e-17	1.10856e-17	2.29761e-17	0.961666	0.112317	69	1	34	3
Globus pallidus externa (right)	STAB1	missense;lof	0.001	2.93416e-17	5.85999e-18	7.72958e-16	-0.295535	0.0342243	342	4	143	3
Globus pallidus externa (right)	STAB1	missense;lof	0.01	2.93416e-17	5.85999e-18	7.72958e-16	-0.295535	0.0342243	342	4	143	3
Subthalamic nucleus (right)	TF	missense;lof	0.0001	7.29751e-17	7.29751e-17	7.29751e-17	1.09133	0.130822	51	0	33	3
Caudate (right)	STAB1	lof	0.0001	1.36633e-16	1.36633e-16	1.36633e-16	-0.526038	0.0636262	76	0	50	3
Dentate (left)	TF	missense;lof	0.01	1.05081e-15	4.82361e-12	5.06646e-16	0.247922	0.0358752	604	3	34	3
Pallidum (right)	SLC40A1	lof	0.0001	2.55779e-15	2.55779e-15	2.55779e-15	5.92685	0.749212	1	0	1	2
Pallidum (right)	SLC40A1	lof	0.001	2.55779e-15	2.55779e-15	2.55779e-15	5.92685	0.749212	1	0	1	2
Pallidum (right)	SLC40A1	lof	0.01	2.55779e-15	2.55779e-15	2.55779e-15	5.92685	0.749212	1	0	1	2
Globus pallidus externa (left)	TERT	lof	0.0001	2.71771e-15	2.71771e-15	2.71771e-15	4.4908	0.568224	1	0	1	5
Globus pallidus externa (left)	TERT	lof	0.001	2.71771e-15	2.71771e-15	2.71771e-15	4.4908	0.568224	1	0	1	5
Globus pallidus externa (left)	TERT	lof	0.01	2.71771e-15	2.71771e-15	2.71771e-15	4.4908	0.568224	1	0	1	5
Substantia nigra (right)	STAB1	missense;lof	0.001	3.29041e-15	4.33984e-15	3.25594e-15	-0.315873	0.0402658	342	4	143	3
Substantia nigra (right)	STAB1	missense;lof	0.01	3.29041e-15	4.33984e-15	3.25594e-15	-0.315873	0.0402658	342	4	143	3
Pallidum (right)	GPR61	lof	0.0001	3.6713e-15	3.6713e-15	3.6713e-15	5.79568	0.736833	1	0	1	1
Pallidum (right)	GPR61	lof	0.001	3.6713e-15	3.6713e-15	3.6713e-15	5.79568	0.736833	1	0	1	1
Pallidum (right)	GPR61	lof	0.01	3.6713e-15	3.6713e-15	3.6713e-15	5.79568	0.736833	1	0	1	1
Globus pallidus interna (right)	VPS4A	lof	0.0001	4.47061e-15	4.47061e-15	4.47061e-15	5.3703	0.684902	1	0	1	16
Globus pallidus interna (right)	VPS4A	lof	0.001	4.47061e-15	4.47061e-15	4.47061e-15	5.3703	0.684902	1	0	1	16
Globus pallidus interna (right)	VPS4A	lof	0.01	4.47061e-15	4.47061e-15	4.47061e-15	5.3703	0.684902	1	0	1	16
Globus pallidus interna (right)	VPS4A	missense;lof	0.0001	4.47061e-15	4.47061e-15	4.47061e-15	5.3703	0.684902	1	0	1	16
Globus pallidus interna (right)	VPS4A	missense;lof	0.001	4.47061e-15	4.47061e-15	4.47061e-15	5.3703	0.684902	1	0	1	16
Globus pallidus interna (right)	VPS4A	missense;lof	0.01	4.47061e-15	4.47061e-15	4.47061e-15	5.3703	0.684902	1	0	1	16
Subthalamic nucleus (left)	TF	missense;lof	0.0001	4.69846e-15	4.69846e-15	4.69846e-15	1.14371	0.14598	51	0	33	3
Caudate (left)	STAB1	lof	0.0001	1.30422e-14	1.30422e-14	1.30422e-14	-0.491005	0.063722	76	0	50	3
Pallidum (left)	SLC40A1	lof	0.0001	1.41757e-14	1.41757e-14	1.41757e-14	5.67373	0.737349	1	0	1	2
Pallidum (left)	SLC40A1	lof	0.001	1.41757e-14	1.41757e-14	1.41757e-14	5.67373	0.737349	1	0	1	2
Pallidum (left)	SLC40A1	lof	0.01	1.41757e-14	1.41757e-14	1.41757e-14	5.67373	0.737349	1	0	1	2
Globus pallidus interna (right)	CALCRL	lof	0.0001	3.46365e-14	3.46365e-14	3.46365e-14	3.70415	0.488693	2	0	2	2
Globus pallidus interna (right)	CALCRL	lof	0.001	3.46365e-14	3.46365e-14	3.46365e-14	3.70415	0.488693	2	0	2	2
Globus pallidus interna (right)	CALCRL	lof	0.01	3.46365e-14	3.46365e-14	3.46365e-14	3.70415	0.488693	2	0	2	2
Globus pallidus interna (right)	CALCRL	missense;lof	0.0001	3.46365e-14	3.46365e-14	3.46365e-14	3.70415	0.488693	2	0	2	2
Globus pallidus interna (right)	CALCRL	missense;lof	0.001	3.46365e-14	3.46365e-14	3.46365e-14	3.70415	0.488693	2	0	2	2
Globus pallidus interna (right)	CALCRL	missense;lof	0.01	3.46365e-14	3.46365e-14	3.46365e-14	3.70415	0.488693	2	0	2	2
Dentate (right)	TF	missense;lof	0.01	4.18722e-14	9.19837e-09	6.16805e-15	0.213048	0.0370849	604	3	34	3
Subthalamic nucleus (left)	TF	missense;lof	0.001	6.38853e-14	1.27221e-14	9.41343e-14	0.966138	0.125333	69	1	34	3
Substantia nigra (left)	STAB1	missense;lof	0.001	1.12071e-13	1.41982e-13	7.14965e-14	-0.293368	0.039674	342	4	143	3
Substantia nigra (left)	STAB1	missense;lof	0.01	1.12071e-13	1.41982e-13	7.14965e-14	-0.293368	0.039674	342	4	143	3
Globus pallidus externa (right)	STAB1	missense;lof	0.0001	1.13778e-13	1.13778e-13	1.13778e-13	-0.322357	0.043422	210	0	135	3
Dentate (left)	TF	lof	0.0001	1.17586e-13	1.17586e-13	1.17586e-13	2.2323	0.30087	7	0	6	3
Substantia nigra (right)	STAB1	lof	0.001	3.15992e-13	4.51417e-14	2.10089e-11	-0.470622	0.0623732	124	2	52	3
Substantia nigra (right)	STAB1	lof	0.01	3.15992e-13	4.51417e-14	2.10089e-11	-0.470622	0.0623732	124	2	52	3
Substantia nigra (right)	STAB1	missense;lof	0.0001	8.79855e-13	8.79855e-13	8.79855e-13	-0.365196	0.05109	210	0	135	3
Substantia nigra (left)	STAB1	lof	0.001	1.50976e-12	2.1568e-13	4.15425e-11	-0.45101	0.0614564	124	2	52	3
Substantia nigra (left)	STAB1	lof	0.01	1.50976e-12	2.1568e-13	4.15425e-11	-0.45101	0.0614564	124	2	52	3
Globus pallidus externa (left)	VPS4A	lof	0.0001	4.28002e-12	4.28002e-12	4.28002e-12	3.90672	0.563934	1	0	1	16
Globus pallidus externa (left)	VPS4A	lof	0.001	4.28002e-12	4.28002e-12	4.28002e-12	3.90672	0.563934	1	0	1	16
Globus pallidus externa (left)	VPS4A	lof	0.01	4.28002e-12	4.28002e-12	4.28002e-12	3.90672	0.563934	1	0	1	16
Globus pallidus externa (left)	VPS4A	missense;lof	0.0001	4.28002e-12	4.28002e-12	4.28002e-12	3.90672	0.563934	1	0	1	16
Globus pallidus externa (left)	VPS4A	missense;lof	0.001	4.28002e-12	4.28002e-12	4.28002e-12	3.90672	0.563934	1	0	1	16
Globus pallidus externa (left)	VPS4A	missense;lof	0.01	4.28002e-12	4.28002e-12	4.28002e-12	3.90672	0.563934	1	0	1	16
Thalamus (left)	POU6F2	lof	0.0001	6.2496e-12	6.2496e-12	6.2496e-12	-1.02941	0.149758	4	0	4	7
Thalamus (right)	ULBP2	lof	0.0001	1.46804e-11	1.46804e-11	1.46804e-11	-1.04685	0.155066	4	0	2	6
Thalamus (right)	ULBP2	lof	0.001	1.46804e-11	1.46804e-11	1.46804e-11	-1.04685	0.155066	4	0	2	6
Thalamus (right)	ULBP2	lof	0.01	1.46804e-11	1.46804e-11	1.46804e-11	-1.04685	0.155066	4	0	2	6
Thalamus (right)	ULBP2	missense;lof	0.0001	1.46804e-11	1.46804e-11	1.46804e-11	-1.04685	0.155066	4	0	2	6
Thalamus (right)	ULBP2	missense;lof	0.001	1.46804e-11	1.46804e-11	1.46804e-11	-1.04685	0.155066	4	0	2	6
Thalamus (right)	ULBP2	missense;lof	0.01	1.46804e-11	1.46804e-11	1.46804e-11	-1.04685	0.155066	4	0	2	6
Globus pallidus externa (right)	STAB1	lof	0.001	1.57329e-11	4.05461e-12	3.11923e-11	-0.367635	0.0530095	124	2	52	3
Globus pallidus externa (right)	STAB1	lof	0.01	1.57329e-11	4.05461e-12	3.11923e-11	-0.367635	0.0530095	124	2	52	3
Pallidum (left)	SLC40A1	missense;lof	0.0001	1.60121e-11	1.60121e-11	1.60121e-11	1.38534	0.205589	13	0	13	2
Pallidum (left)	SLC40A1	missense;lof	0.001	1.60121e-11	1.60121e-11	1.60121e-11	1.38534	0.205589	13	0	13	2
Pallidum (left)	SLC40A1	missense;lof	0.01	1.60121e-11	1.60121e-11	1.60121e-11	1.38534	0.205589	13	0	13	2
Hippocampus (left)	TF	lof	0.0001	2.23645e-11	2.23645e-11	2.23645e-11	0.652767	0.097578	7	0	6	3
Substantia nigra (left)	STAB1	missense;lof	0.0001	4.24148e-11	4.24148e-11	4.24148e-11	-0.332008	0.0503394	210	0	135	3
Pallidum (right)	TERT	lof	0.0001	4.90009e-11	4.90009e-11	4.90009e-11	4.94704	0.752523	1	0	1	5
Pallidum (right)	TERT	lof	0.001	4.90009e-11	4.90009e-11	4.90009e-11	4.94704	0.752523	1	0	1	5
Pallidum (right)	TERT	lof	0.01	4.90009e-11	4.90009e-11	4.90009e-11	4.94704	0.752523	1	0	1	5
Substantia nigra (left)	TF	missense;lof	0.001	6.70889e-11	9.58413e-12	3.03902e-10	0.554576	0.0814043	69	1	34	3
Dentate (right)	TF	lof	0.0001	1.13752e-10	1.13752e-10	1.13752e-10	2.09493	0.324924	7	0	6	3
Globus pallidus externa (right)	TERT	lof	0.0001	1.20828e-10	1.20828e-10	1.20828e-10	3.78736	0.588255	1	0	1	5
Globus pallidus externa (right)	TERT	lof	0.001	1.20828e-10	1.20828e-10	1.20828e-10	3.78736	0.588255	1	0	1	5
Globus pallidus externa (right)	TERT	lof	0.01	1.20828e-10	1.20828e-10	1.20828e-10	3.78736	0.588255	1	0	1	5
Globus pallidus interna (right)	TERT	lof	0.0001	1.32564e-10	1.32564e-10	1.32564e-10	4.46549	0.695104	1	0	1	5
Globus pallidus interna (right)	TERT	lof	0.001	1.32564e-10	1.32564e-10	1.32564e-10	4.46549	0.695104	1	0	1	5
Globus pallidus interna (right)	TERT	lof	0.01	1.32564e-10	1.32564e-10	1.32564e-10	4.46549	0.695104	1	0	1	5
Hippocampus (right)	TF	lof	0.0001	1.36779e-10	1.36779e-10	1.36779e-10	0.628727	0.0979412	7	0	6	3
Globus pallidus externa (right)	VPS4A	lof	0.0001	1.60559e-10	1.60559e-10	1.60559e-10	3.70785	0.579806	1	0	1	16
Globus pallidus externa (right)	VPS4A	lof	0.001	1.60559e-10	1.60559e-10	1.60559e-10	3.70785	0.579806	1	0	1	16
Globus pallidus externa (right)	VPS4A	lof	0.01	1.60559e-10	1.60559e-10	1.60559e-10	3.70785	0.579806	1	0	1	16
Globus pallidus externa (right)	VPS4A	missense;lof	0.0001	1.60559e-10	1.60559e-10	1.60559e-10	3.70785	0.579806	1	0	1	16
Globus pallidus externa (right)	VPS4A	missense;lof	0.001	1.60559e-10	1.60559e-10	1.60559e-10	3.70785	0.579806	1	0	1	16
Globus pallidus externa (right)	VPS4A	missense;lof	0.01	1.60559e-10	1.60559e-10	1.60559e-10	3.70785	0.579806	1	0	1	16
Red nucleus (right)	TF	missense;lof	0.001	2.15779e-10	1.40988e-10	1.45077e-09	0.701883	0.109416	69	1	34	3
Red nucleus (left)	TF	missense;lof	0.001	2.1591e-10	2.86495e-10	4.38046e-10	0.646013	0.102446	69	1	34	3
Substantia nigra (right)	TF	missense;lof	0.001	2.356e-10	2.65437e-10	1.83992e-08	0.521971	0.0826201	69	1	34	3
Dentate (left)	RNASE12	lof	0.0001	3.78469e-10	3.78469e-10	3.78469e-10	5.0133	0.800507	1	0	1	14
Dentate (left)	RNASE12	lof	0.001	3.78469e-10	3.78469e-10	3.78469e-10	5.0133	0.800507	1	0	1	14
Substantia nigra (right)	GPR61	lof	0.0001	4.26123e-10	4.26123e-10	4.26123e-10	4.26729	0.683407	1	0	1	1
Substantia nigra (right)	GPR61	lof	0.001	4.26123e-10	4.26123e-10	4.26123e-10	4.26729	0.683407	1	0	1	1
Substantia nigra (right)	GPR61	lof	0.01	4.26123e-10	4.26123e-10	4.26123e-10	4.26729	0.683407	1	0	1	1
Accumbens (left)	SHANK1	lof	0.0001	4.30805e-10	4.30805e-10	4.30805e-10	2.61112	0.418285	1	0	1	19
Accumbens (left)	SHANK1	lof	0.001	4.30805e-10	4.30805e-10	4.30805e-10	2.61112	0.418285	1	0	1	19
Accumbens (left)	SHANK1	lof	0.01	4.30805e-10	4.30805e-10	4.30805e-10	2.61112	0.418285	1	0	1	19
Accumbens (left)	SHANK1	missense;lof	0.0001	4.30805e-10	4.30805e-10	4.30805e-10	2.61112	0.418285	1	0	1	19
Accumbens (left)	SHANK1	missense;lof	0.001	4.30805e-10	4.30805e-10	4.30805e-10	2.61112	0.418285	1	0	1	19
Accumbens (left)	SHANK1	missense;lof	0.01	4.30805e-10	4.30805e-10	4.30805e-10	2.61112	0.418285	1	0	1	19
Hippocampus (right)	TF	missense;lof	0.0001	4.44009e-10	4.44009e-10	4.44009e-10	0.231044	0.0370399	51	0	33	3
Dentate (left)	TF	lof	0.001	4.5404e-10	4.5404e-10	4.5404e-10	1.38015	0.221383	13	0	7	3
Pallidum (right)	SLC40A1	missense;lof	0.0001	7.19668e-10	7.19668e-10	7.19668e-10	1.28716	0.208896	13	0	13	2
Pallidum (right)	SLC40A1	missense;lof	0.001	7.19668e-10	7.19668e-10	7.19668e-10	1.28716	0.208896	13	0	13	2
Pallidum (right)	SLC40A1	missense;lof	0.01	7.19668e-10	7.19668e-10	7.19668e-10	1.28716	0.208896	13	0	13	2
Substantia nigra (left)	TF	missense;lof	0.0001	7.58422e-10	7.58422e-10	7.58422e-10	0.583417	0.0948122	51	0	33	3
Substantia nigra (right)	STAB1	lof	0.0001	8.58394e-10	8.58394e-10	8.58394e-10	-0.489231	0.0797607	76	0	50	3
Thalamus (right)	GPR88	lof	0.0001	9.11477e-10	9.11477e-10	9.11477e-10	-1.34635	0.219841	2	0	2	1
Thalamus (right)	GPR88	lof	0.001	9.11477e-10	9.11477e-10	9.11477e-10	-1.34635	0.219841	2	0	2	1
Thalamus (right)	GPR88	lof	0.01	9.11477e-10	9.11477e-10	9.11477e-10	-1.34635	0.219841	2	0	2	1
Thalamus (right)	GPR88	missense;lof	0.0001	9.11477e-10	9.11477e-10	9.11477e-10	-1.34635	0.219841	2	0	2	1
Thalamus (right)	GPR88	missense;lof	0.001	9.11477e-10	9.11477e-10	9.11477e-10	-1.34635	0.219841	2	0	2	1
Thalamus (right)	GPR88	missense;lof	0.01	9.11477e-10	9.11477e-10	9.11477e-10	-1.34635	0.219841	2	0	2	1
Thalamus (left)	USP21	lof	0.0001	9.12967e-10	9.12967e-10	9.12967e-10	-0.824097	0.13457	5	0	5	1
Thalamus (left)	USP21	lof	0.001	9.12967e-10	9.12967e-10	9.12967e-10	-0.824097	0.13457	5	0	5	1
Thalamus (left)	USP21	lof	0.01	9.12967e-10	9.12967e-10	9.12967e-10	-0.824097	0.13457	5	0	5	1
Red nucleus (right)	TF	missense;lof	0.0001	1.0353e-09	1.0353e-09	1.0353e-09	0.777869	0.127439	51	0	33	3
Globus pallidus externa (right)	STAB1	lof	0.0001	1.26965e-09	1.26965e-09	1.26965e-09	-0.411562	0.0677893	76	0	50	3
Hippocampus (left)	TF	missense;lof	0.0001	1.42487e-09	1.42487e-09	1.42487e-09	0.223358	0.0369026	51	0	33	3
Globus pallidus interna (left)	ENSG00000236283	lof	0.0001	1.51e-09	1.51e-09	1.51e-09	2.45931	0.406948	3	0	1	2
Globus pallidus interna (left)	ENSG00000236283	lof	0.001	1.51e-09	1.51e-09	1.51e-09	2.45931	0.406948	3	0	1	2
Globus pallidus interna (left)	ENSG00000236283	lof	0.01	1.51e-09	1.51e-09	1.51e-09	2.45931	0.406948	3	0	1	2
Globus pallidus interna (left)	ENSG00000236283	missense;lof	0.0001	1.51e-09	1.51e-09	1.51e-09	2.45931	0.406948	3	0	1	2
Globus pallidus interna (left)	ENSG00000236283	missense;lof	0.001	1.51e-09	1.51e-09	1.51e-09	2.45931	0.406948	3	0	1	2
Globus pallidus interna (left)	ENSG00000236283	missense;lof	0.01	1.51e-09	1.51e-09	1.51e-09	2.45931	0.406948	3	0	1	2
Pallidum (right)	VPS4A	lof	0.0001	1.72375e-09	1.72375e-09	1.72375e-09	4.45419	0.739664	1	0	1	16
Pallidum (right)	VPS4A	lof	0.001	1.72375e-09	1.72375e-09	1.72375e-09	4.45419	0.739664	1	0	1	16
Pallidum (right)	VPS4A	lof	0.01	1.72375e-09	1.72375e-09	1.72375e-09	4.45419	0.739664	1	0	1	16
Pallidum (right)	VPS4A	missense;lof	0.0001	1.72375e-09	1.72375e-09	1.72375e-09	4.45419	0.739664	1	0	1	16
Pallidum (right)	VPS4A	missense;lof	0.001	1.72375e-09	1.72375e-09	1.72375e-09	4.45419	0.739664	1	0	1	16
Pallidum (right)	VPS4A	missense;lof	0.01	1.72375e-09	1.72375e-09	1.72375e-09	4.45419	0.739664	1	0	1	16
Hippocampus (left)	TF	missense;lof	0.001	1.73857e-09	8.66547e-08	1.25338e-08	0.169322	0.0316331	69	1	34	3
Putamen (right)	TF	missense;lof	0.001	1.79377e-09	2.33783e-09	6.82051e-09	0.458483	0.076767	69	1	34	3
Substantia nigra (left)	GPR61	lof	0.0001	2.42299e-09	2.42299e-09	2.42299e-09	4.01409	0.672764	1	0	1	1
Substantia nigra (left)	GPR61	lof	0.001	2.42299e-09	2.42299e-09	2.42299e-09	4.01409	0.672764	1	0	1	1
Substantia nigra (left)	GPR61	lof	0.01	2.42299e-09	2.42299e-09	2.42299e-09	4.01409	0.672764	1	0	1	1
Pallidum (left)	CALCRL	lof	0.0001	3.30976e-09	3.30976e-09	3.30976e-09	3.08404	0.521353	2	0	2	2
Pallidum (left)	CALCRL	lof	0.001	3.30976e-09	3.30976e-09	3.30976e-09	3.08404	0.521353	2	0	2	2
Pallidum (left)	CALCRL	lof	0.01	3.30976e-09	3.30976e-09	3.30976e-09	3.08404	0.521353	2	0	2	2
Pallidum (left)	CALCRL	missense;lof	0.0001	3.30976e-09	3.30976e-09	3.30976e-09	3.08404	0.521353	2	0	2	2
Pallidum (left)	CALCRL	missense;lof	0.001	3.30976e-09	3.30976e-09	3.30976e-09	3.08404	0.521353	2	0	2	2
Pallidum (left)	CALCRL	missense;lof	0.01	3.30976e-09	3.30976e-09	3.30976e-09	3.08404	0.521353	2	0	2	2
Putamen (left)	TF	missense;lof	0.001	3.34375e-09	5.31605e-09	1.1764e-08	0.473844	0.0811799	69	1	34	3
Globus pallidus interna (right)	KCNA10	missense;lof	0.01	3.81791e-09	1.49953e-09	2.31084e-07	0.299635	0.0495721	169	1	31	1
Accumbens (right)	CST9L	lof	0.0001	4.51843e-09	4.51843e-09	4.51843e-09	1.94936	0.332428	2	0	2	20
Accumbens (right)	CST9L	missense;lof	0.0001	4.51843e-09	4.51843e-09	4.51843e-09	1.94936	0.332428	2	0	2	20
Putamen (left)	TF	missense;lof	0.0001	4.74804e-09	4.74804e-09	4.74804e-09	0.550985	0.0940926	51	0	33	3
Subthalamic nucleus (left)	CCDC151	missense;lof	0.001	5.42415e-09	3.2379e-08	4.87791e-08	-1.16678	0.211064	24	1	8	19
Pallidum (right)	FTH1	missense;lof	0.0001	5.7156e-09	5.7156e-09	5.7156e-09	-1.73456	0.297786	6	0	7	11
Pallidum (right)	FTH1	missense;lof	0.001	5.7156e-09	5.7156e-09	5.7156e-09	-1.73456	0.297786	6	0	7	11
Pallidum (right)	FTH1	missense;lof	0.01	5.7156e-09	5.7156e-09	5.7156e-09	-1.73456	0.297786	6	0	7	11
Pallidum (left)	KCNK5	lof	0.0001	5.7987e-09	5.7987e-09	5.7987e-09	4.25585	0.730937	1	0	1	6
Pallidum (left)	KCNK5	lof	0.001	5.7987e-09	5.7987e-09	5.7987e-09	4.25585	0.730937	1	0	1	6
Pallidum (left)	KCNK5	lof	0.01	5.7987e-09	5.7987e-09	5.7987e-09	4.25585	0.730937	1	0	1	6
Globus pallidus externa (left)	STAB1	missense;lof	0.001	6.51267e-09	1.85283e-08	6.14671e-08	-0.19044	0.0338547	342	4	143	3
Globus pallidus externa (left)	STAB1	missense;lof	0.01	6.51267e-09	1.85283e-08	6.14671e-08	-0.19044	0.0338547	342	4	143	3
Hippocampus (right)	TF	missense;lof	0.001	6.58304e-09	6.92152e-08	8.20009e-08	0.170815	0.0316723	69	1	34	3
Pallidum (right)	CALCRL	lof	0.0001	9.23328e-09	9.23328e-09	9.23328e-09	3.04296	0.529742	2	0	2	2
Pallidum (right)	CALCRL	lof	0.001	9.23328e-09	9.23328e-09	9.23328e-09	3.04296	0.529742	2	0	2	2
Pallidum (right)	CALCRL	lof	0.01	9.23328e-09	9.23328e-09	9.23328e-09	3.04296	0.529742	2	0	2	2
Pallidum (right)	CALCRL	missense;lof	0.0001	9.23328e-09	9.23328e-09	9.23328e-09	3.04296	0.529742	2	0	2	2
Pallidum (right)	CALCRL	missense;lof	0.001	9.23328e-09	9.23328e-09	9.23328e-09	3.04296	0.529742	2	0	2	2
Pallidum (right)	CALCRL	missense;lof	0.01	9.23328e-09	9.23328e-09	9.23328e-09	3.04296	0.529742	2	0	2	2
Red nucleus (left)	TF	missense;lof	0.0001	9.23934e-09	9.23934e-09	9.23934e-09	0.685418	0.119325	51	0	33	3
Dentate (right)	VCAM1	lof	0.0001	9.2854e-09	9.2854e-09	9.2854e-09	2.50178	0.4356	4	0	3	1
Dentate (right)	VCAM1	lof	0.001	9.2854e-09	9.2854e-09	9.2854e-09	2.50178	0.4356	4	0	3	1
Dentate (right)	VCAM1	lof	0.01	9.2854e-09	9.2854e-09	9.2854e-09	2.50178	0.4356	4	0	3	1
Globus pallidus interna (left)	KCNA10	lof	0.0001	9.89145e-09	9.89145e-09	9.89145e-09	1.77094	0.308925	5	0	4	1
Globus pallidus interna (left)	KCNA10	lof	0.001	9.89145e-09	9.89145e-09	9.89145e-09	1.77094	0.308925	5	0	4	1
Globus pallidus interna (left)	KCNA10	lof	0.01	9.89145e-09	9.89145e-09	9.89145e-09	1.77094	0.308925	5	0	4	1
Substantia nigra (left)	STAB1	lof	0.0001	1.04768e-08	1.04768e-08	1.04768e-08	-0.449751	0.078589	76	0	50	3
Dentate (right)	RNASE12	lof	0.0001	1.22898e-08	1.22898e-08	1.22898e-08	4.93111	0.865766	1	0	1	14
Dentate (right)	RNASE12	lof	0.001	1.22898e-08	1.22898e-08	1.22898e-08	4.93111	0.865766	1	0	1	14
Accumbens (left)	CST9L	lof	0.0001	1.24621e-08	1.24621e-08	1.24621e-08	1.6686	0.293083	2	0	2	20
Accumbens (left)	CST9L	missense;lof	0.0001	1.24621e-08	1.24621e-08	1.24621e-08	1.6686	0.293083	2	0	2	20
Dentate (right)	TF	lof	0.001	1.39668e-08	1.39668e-08	1.39668e-08	1.35646	0.239075	13	0	7	3
Caudate (right)	CST9L	lof	0.0001	1.4474e-08	1.4474e-08	1.4474e-08	2.15294	0.379863	2	0	2	20
Caudate (right)	CST9L	missense;lof	0.0001	1.4474e-08	1.4474e-08	1.4474e-08	2.15294	0.379863	2	0	2	20
Substantia nigra (left)	TERT	lof	0.0001	1.48717e-08	1.48717e-08	1.48717e-08	3.84522	0.679003	1	0	1	5
Substantia nigra (left)	TERT	lof	0.001	1.48717e-08	1.48717e-08	1.48717e-08	3.84522	0.679003	1	0	1	5
Substantia nigra (left)	TERT	lof	0.01	1.48717e-08	1.48717e-08	1.48717e-08	3.84522	0.679003	1	0	1	5
Substantia nigra (right)	TERT	lof	0.0001	1.58202e-08	1.58202e-08	1.58202e-08	3.88241	0.686858	1	0	1	5
Substantia nigra (right)	TERT	lof	0.001	1.58202e-08	1.58202e-08	1.58202e-08	3.88241	0.686858	1	0	1	5
Substantia nigra (right)	TERT	lof	0.01	1.58202e-08	1.58202e-08	1.58202e-08	3.88241	0.686858	1	0	1	5
Putamen (right)	TF	missense;lof	0.0001	1.86481e-08	1.86481e-08	1.86481e-08	0.511545	0.0909559	51	0	33	3
Substantia nigra (right)	TF	missense;lof	0.0001	2.63144e-08	2.63144e-08	2.63144e-08	0.535433	0.0962258	51	0	33	3
Hippocampus (right)	TF	missense;lof	0.01	9.60348e-08	4.05852e-08	7.28712e-06	0.0666251	0.0121395	604	3	34	3
Globus pallidus externa (left)	STAB1	missense;lof	0.0001	1.53174e-07	1.53174e-07	1.53174e-07	-0.22155	0.0422104	210	0	135	3
Globus pallidus interna (right)	KCNA10	missense;lof	0.0001	1.58031e-07	1.58031e-07	1.58031e-07	0.49351	0.0941283	55	0	28	1
Substantia nigra (left)	TF	lof	0.0001	1.60636e-07	1.60636e-07	1.60636e-07	1.31365	0.2507	7	0	6	3
Putamen (left)	TF	lof	0.0001	3.88162e-07	3.88162e-07	3.88162e-07	1.26256	0.248797	7	0	6	3
Subthalamic nucleus (right)	TF	lof	0.0001	3.96851e-07	3.96851e-07	3.96851e-07	1.75397	0.34592	7	0	6	3
Hippocampus (left)	TF	missense;lof	0.01	5.65356e-07	2.12662e-07	4.35407e-05	0.0603298	0.0116289	604	3	34	3
Hippocampus (left)	TF	lof	0.001	1.54754e-06	1.54754e-06	1.54754e-06	0.345015	0.0718034	13	0	7	3
Substantia nigra (right)	TF	lof	0.0001	1.88337e-06	1.88337e-06	1.88337e-06	1.21254	0.254438	7	0	6	3
Pallidum (right)	FTH1	lof	0.0001	1.94082e-06	1.94082e-06	1.94082e-06	-2.00193	0.420618	3	0	3	11
Pallidum (right)	FTH1	lof	0.001	1.94082e-06	1.94082e-06	1.94082e-06	-2.00193	0.420618	3	0	3	11
Pallidum (right)	FTH1	lof	0.01	1.94082e-06	1.94082e-06	1.94082e-06	-2.00193	0.420618	3	0	3	11
Subthalamic nucleus (right)	TF	lof	0.001	2.85667e-06	2.85667e-06	2.85667e-06	1.1915	0.254546	13	0	7	3
Globus pallidus externa (left)	STAB1	lof	0.001	3.32105e-06	4.16104e-06	1.43195e-05	-0.237197	0.0515291	124	2	52	3
Globus pallidus externa (left)	STAB1	lof	0.01	3.32105e-06	4.16104e-06	1.43195e-05	-0.237197	0.0515291	124	2	52	3
Red nucleus (left)	TF	lof	0.001	6.07957e-06	6.07957e-06	6.07957e-06	1.05023	0.232166	13	0	7	3
Globus pallidus interna (right)	KCNA10	missense;lof	0.001	6.19441e-06	6.19441e-06	6.19441e-06	0.358956	0.0794212	79	0	31	1
Substantia nigra (left)	TF	lof	0.001	8.15622e-06	8.15622e-06	8.15622e-06	0.822926	0.184469	13	0	7	3
Globus pallidus externa (left)	TERT	missense;lof	0.0001	1.36686e-05	1.36686e-05	1.36686e-05	0.826803	0.190108	9	0	9	5
Globus pallidus externa (left)	TERT	missense;lof	0.001	1.36686e-05	1.36686e-05	1.36686e-05	0.826803	0.190108	9	0	9	5
Globus pallidus externa (left)	TERT	missense;lof	0.01	1.36686e-05	1.36686e-05	1.36686e-05	0.826803	0.190108	9	0	9	5
Red nucleus (left)	TF	missense;lof	0.01	1.40091e-05	0.00107756	6.50375e-06	0.122982	0.0376156	604	3	34	3
Globus pallidus interna (left)	KCNA10	missense;lof	0.0001	1.42502e-05	1.42502e-05	1.42502e-05	0.413842	0.0953559	55	0	28	1
Subthalamic nucleus (left)	TF	missense;lof	0.01	1.70246e-05	0.000440426	8.36935e-06	0.161746	0.0460212	604	3	34	3
Substantia nigra (left)	TF	missense;lof	0.01	3.66739e-05	4.16943e-05	4.41252e-05	0.122506	0.0298949	604	3	34	3
Globus pallidus externa (left)	STAB1	lof	0.0001	4.16019e-05	4.16019e-05	4.16019e-05	-0.270075	0.0658978	76	0	50	3
Putamen (right)	TF	lof	0.0001	4.18539e-05	4.18539e-05	4.18539e-05	0.985342	0.240503	7	0	6	3
Red nucleus (left)	TF	lof	0.0001	4.67147e-05	4.67147e-05	4.67147e-05	1.28462	0.315517	7	0	6	3
Subthalamic nucleus (right)	TF	missense;lof	0.01	6.32345e-05	0.00039235	3.67365e-05	0.146221	0.041245	604	3	34	3
Red nucleus (right)	TF	lof	0.0001	7.00164e-05	7.00164e-05	7.00164e-05	1.33988	0.336972	7	0	6	3
Putamen (left)	TF	lof	0.001	9.30575e-05	9.30575e-05	9.30575e-05	0.71543	0.183067	13	0	7	3
Putamen (right)	TF	lof	0.001	0.000108974	0.000108974	0.000108974	0.684804	0.176966	13	0	7	3
Hippocampus (right)	TF	lof	0.001	0.000109519	0.000109519	0.000109519	0.278803	0.0720706	13	0	7	3
Red nucleus (right)	TF	missense;lof	0.01	0.000150558	0.00266862	7.52054e-05	0.120666	0.0401746	604	3	34	3
Substantia nigra (right)	TF	lof	0.001	0.000174532	0.000174532	0.000174532	0.702692	0.187221	13	0	7	3
Subthalamic nucleus (left)	TF	lof	0.0001	0.000241853	0.000241853	0.000241853	1.4169	0.385999	7	0	6	3
Dentate (right)	VCAM1	missense;lof	0.0001	0.000323018	0.000323018	0.000323018	0.705758	0.196256	20	0	12	1
Dentate (right)	VCAM1	missense;lof	0.001	0.000323018	0.000323018	0.000323018	0.705758	0.196256	20	0	12	1
Dentate (right)	VCAM1	missense;lof	0.01	0.000323018	0.000323018	0.000323018	0.705758	0.196256	20	0	12	1
Globus pallidus interna (left)	KCNA10	missense;lof	0.01	0.000343089	0.000168281	0.000458466	0.208428	0.0553975	169	1	31	1
Globus pallidus externa (right)	TERT	missense;lof	0.0001	0.000385008	0.000385008	0.000385008	0.698685	0.196804	9	0	9	5
Globus pallidus externa (right)	TERT	missense;lof	0.001	0.000385008	0.000385008	0.000385008	0.698685	0.196804	9	0	9	5
Globus pallidus externa (right)	TERT	missense;lof	0.01	0.000385008	0.000385008	0.000385008	0.698685	0.196804	9	0	9	5
Globus pallidus interna (left)	KCNA10	missense;lof	0.001	0.000389678	0.000389678	0.000389678	0.28538	0.0804573	79	0	31	1
Putamen (left)	TF	missense;lof	0.01	0.00049522	0.000343327	0.000602211	0.106219	0.0296685	604	3	34	3
Putamen (right)	TF	missense;lof	0.01	0.000727971	0.000444232	0.000935631	0.100732	0.0286796	604	3	34	3
Dentate (right)	TF	lof	0.01	0.000825185	0.100523	0.0007536	-0.0933166	0.0568199	290	1	7	3
Thalamus (left)	USP21	missense;lof	0.0001	0.000897166	0.000897166	0.000897166	-0.333747	0.100498	9	0	9	1
Thalamus (left)	USP21	missense;lof	0.001	0.000897166	0.000897166	0.000897166	-0.333747	0.100498	9	0	9	1
Thalamus (left)	USP21	missense;lof	0.01	0.000897166	0.000897166	0.000897166	-0.333747	0.100498	9	0	9	1
Red nucleus (right)	TF	lof	0.001	0.00128165	0.00128165	0.00128165	0.798435	0.247957	13	0	7	3
Substantia nigra (right)	TF	missense;lof	0.01	0.00180539	0.0050778	0.00109055	0.0850077	0.0303376	604	3	34	3
Hippocampus (right)	TF	lof	0.01	0.00183726	0.00172568	0.0141247	0.0537608	0.0171552	290	1	7	3
Thalamus (left)	POU6F2	lof	0.001	0.00194607	0.00194607	0.00194607	-0.280674	0.0905883	11	0	5	7
Thalamus (left)	POU6F2	lof	0.01	0.00194607	0.00194607	0.00194607	-0.280674	0.0905883	11	0	5	7
Hippocampus (left)	TF	lof	0.01	0.00275553	0.00258505	0.024981	0.051502	0.0170921	290	1	7	3
Accumbens (left)	CST9L	lof	0.001	0.00381982	0.490785	0.00334881	0.0789191	0.114531	13	1	2	20
Accumbens (left)	CST9L	lof	0.01	0.00381982	0.490785	0.00334881	0.0789191	0.114531	13	1	2	20
Accumbens (left)	CST9L	missense;lof	0.001	0.00381982	0.490785	0.00334881	0.0789191	0.114531	13	1	2	20
Accumbens (left)	CST9L	missense;lof	0.01	0.00381982	0.490785	0.00334881	0.0789191	0.114531	13	1	2	20
Thalamus (left)	POU6F2	missense;lof	0.0001	0.0069083	0.0069083	0.0069083	-0.151957	0.0562548	29	0	20	7
Subthalamic nucleus (left)	TF	lof	0.001	0.0129832	0.0129832	0.0129832	0.705613	0.284037	13	0	7	3
Accumbens (right)	CST9L	lof	0.001	0.0135386	0.0718667	0.0113734	0.235428	0.130796	13	1	2	20
Accumbens (right)	CST9L	lof	0.01	0.0135386	0.0718667	0.0113734	0.235428	0.130796	13	1	2	20
Accumbens (right)	CST9L	missense;lof	0.001	0.0135386	0.0718667	0.0113734	0.235428	0.130796	13	1	2	20
Accumbens (right)	CST9L	missense;lof	0.01	0.0135386	0.0718667	0.0113734	0.235428	0.130796	13	1	2	20
Dentate (left)	TF	lof	0.01	0.0144682	0.667465	0.0132811	-0.0222937	0.0518905	290	1	7	3
Caudate (right)	CST9L	lof	0.001	0.0147641	0.124947	0.0123455	0.22926	0.14942	13	1	2	20
Caudate (right)	CST9L	lof	0.01	0.0147641	0.124947	0.0123455	0.22926	0.14942	13	1	2	20
Caudate (right)	CST9L	missense;lof	0.001	0.0147641	0.124947	0.0123455	0.22926	0.14942	13	1	2	20
Caudate (right)	CST9L	missense;lof	0.01	0.0147641	0.124947	0.0123455	0.22926	0.14942	13	1	2	20
Pallidum (right)	TERT	missense;lof	0.0001	0.0156768	0.0156768	0.0156768	0.608342	0.25176	9	0	9	5
Pallidum (right)	TERT	missense;lof	0.001	0.0156768	0.0156768	0.0156768	0.608342	0.25176	9	0	9	5
Pallidum (right)	TERT	missense;lof	0.01	0.0156768	0.0156768	0.0156768	0.608342	0.25176	9	0	9	5
Globus pallidus interna (right)	KCNA10	lof	0.0001	0.0241924	0.0241924	0.0241924	0.687362	0.304944	5	0	4	1
Globus pallidus interna (right)	KCNA10	lof	0.001	0.0241924	0.0241924	0.0241924	0.687362	0.304944	5	0	4	1
Globus pallidus interna (right)	KCNA10	lof	0.01	0.0241924	0.0241924	0.0241924	0.687362	0.304944	5	0	4	1
Pallidum (left)	KCNK5	missense;lof	0.0001	0.0297379	0.0297379	0.0297379	0.442908	0.203771	13	0	8	6
Dentate (left)	RNASE12	missense;lof	0.0001	0.031531	0.031531	0.031531	0.99451	0.462497	3	0	2	14
Dentate (left)	RNASE12	missense;lof	0.001	0.031531	0.031531	0.031531	0.99451	0.462497	3	0	2	14
Pallidum (right)	GPR61	missense;lof	0.0001	0.0325479	0.0325479	0.0325479	0.331729	0.155186	23	0	13	1
Red nucleus (left)	TF	lof	0.01	0.0352172	0.466283	0.0317332	-0.0401118	0.0550578	290	1	7	3
Subthalamic nucleus (left)	CCDC151	missense;lof	0.0001	0.0369837	0.0369837	0.0369837	-0.677784	0.324929	10	0	8	19
Substantia nigra (right)	GPR61	missense;lof	0.0001	0.0469851	0.0469851	0.0469851	0.285914	0.143933	23	0	13	1
Pallidum (right)	GPR61	missense;lof	0.001	0.0549608	0.0549608	0.0549608	0.266	0.1386	29	0	14	1
Pallidum (right)	GPR61	missense;lof	0.01	0.0549608	0.0549608	0.0549608	0.266	0.1386	29	0	14	1
Dentate (right)	RNASE12	missense;lof	0.0001	0.0629784	0.0629784	0.0629784	0.930038	0.500197	3	0	2	14
Dentate (right)	RNASE12	missense;lof	0.001	0.0629784	0.0629784	0.0629784	0.930038	0.500197	3	0	2	14
Red nucleus (right)	TF	lof	0.01	0.0728691	0.379604	0.0642451	-0.0517681	0.0589193	290	1	7	3
Globus pallidus interna (right)	TERT	missense;lof	0.0001	0.078136	0.078136	0.078136	0.409664	0.232551	9	0	9	5
Globus pallidus interna (right)	TERT	missense;lof	0.001	0.078136	0.078136	0.078136	0.409664	0.232551	9	0	9	5
Globus pallidus interna (right)	TERT	missense;lof	0.01	0.078136	0.078136	0.078136	0.409664	0.232551	9	0	9	5
Thalamus (left)	POU6F2	missense;lof	0.001	0.0936287	0.269519	0.0677328	-0.0487684	0.0441674	47	1	21	7
Thalamus (left)	POU6F2	missense;lof	0.01	0.0936287	0.269519	0.0677328	-0.0487684	0.0441674	47	1	21	7
Subthalamic nucleus (left)	TF	lof	0.01	0.0997172	0.325869	0.0869529	-0.0663516	0.0675356	290	1	7	3
Substantia nigra (right)	TF	lof	0.01	0.130856	0.699097	0.112873	-0.0170977	0.0442328	290	1	7	3
Substantia nigra (right)	GPR61	missense;lof	0.001	0.147093	0.147093	0.147093	0.186381	0.12855	29	0	14	1
Substantia nigra (right)	GPR61	missense;lof	0.01	0.147093	0.147093	0.147093	0.186381	0.12855	29	0	14	1
Subthalamic nucleus (right)	TF	lof	0.01	0.203619	0.719199	0.172392	0.0216457	0.0602059	290	1	7	3
Subthalamic nucleus (left)	CCDC151	missense;lof	0.01	0.22064	0.178449	0.193654	-0.0806077	0.0599071	407	2	8	19
Substantia nigra (left)	TF	lof	0.01	0.231719	0.728333	0.195141	0.01516	0.0436454	290	1	7	3
Substantia nigra (left)	GPR61	missense;lof	0.0001	0.311744	0.311744	0.311744	0.143331	0.141692	23	0	13	1
Substantia nigra (left)	TERT	missense;lof	0.0001	0.352359	0.352359	0.352359	0.211271	0.227167	9	0	9	5
Substantia nigra (left)	TERT	missense;lof	0.001	0.352359	0.352359	0.352359	0.211271	0.227167	9	0	9	5
Substantia nigra (left)	TERT	missense;lof	0.01	0.352359	0.352359	0.352359	0.211271	0.227167	9	0	9	5
Putamen (left)	TF	lof	0.01	0.365653	0.620584	0.30379	0.0215376	0.0435083	290	1	7	3
Putamen (right)	TF	lof	0.01	0.396064	0.553937	0.328827	0.0249109	0.0420883	290	1	7	3
Substantia nigra (right)	TERT	missense;lof	0.0001	0.401567	0.401567	0.401567	0.192761	0.229798	9	0	9	5
Substantia nigra (right)	TERT	missense;lof	0.001	0.401567	0.401567	0.401567	0.192761	0.229798	9	0	9	5
Substantia nigra (right)	TERT	missense;lof	0.01	0.401567	0.401567	0.401567	0.192761	0.229798	9	0	9	5
Dentate (right)	RNASE12	lof	0.01	0.439285	0.765689	0.395488	0.033077	0.11099	64	1	1	14
Dentate (left)	RNASE12	lof	0.01	0.443487	0.399125	0.422085	0.0868322	0.102981	64	1	1	14
Substantia nigra (left)	GPR61	missense;lof	0.001	0.456769	0.456769	0.456769	0.0941741	0.126548	29	0	14	1
Substantia nigra (left)	GPR61	missense;lof	0.01	0.456769	0.456769	0.456769	0.0941741	0.126548	29	0	14	1
Pallidum (left)	KCNK5	missense;lof	0.001	0.519742	0.519742	0.519742	0.101258	0.157295	22	0	9	6
Pallidum (left)	KCNK5	missense;lof	0.01	0.519742	0.519742	0.519742	0.101258	0.157295	22	0	9	6
Dentate (right)	RNASE12	missense;lof	0.01	0.664715	0.978675	0.573035	-0.0023409	0.0875764	66	1	2	14
Dentate (left)	RNASE12	missense;lof	0.01	0.702648	0.611461	0.666527	0.0514731	0.101327	66	1	2	14
P values shown are uncorrected and two-sided.

## Sheet: Supp Data 2 rare without
Supplementary Data 2. Collapse analysis of rare variants of regional QSM (replication cohort)
brain_region	Region	Group	max_MAF	Pvalue	Pvalue_Burden	Pvalue_SKAT	BETA_Burden	SE_Burden	MAC	Number_rare	Number_ultra_rare	chr
Pallidum (right)	FTH1	lof	0.001	0.000125595	0.000125595	0.000125595	-2.68554	0.700282	1	0	1	11
Pallidum (right)	FTH1	lof	0.01	0.000125595	0.000125595	0.000125595	-2.68554	0.700282	1	0	1	11
Putamen (left)	STAB1	lof	0.001	0.000249219	0.000249219	0.000249219	-0.772322	0.21084	10	0	9	3
Putamen (left)	STAB1	lof	0.01	0.000249219	0.000249219	0.000249219	-0.772322	0.21084	10	0	9	3
Caudate (left)	STAB1	lof	0.001	0.000491931	0.000491931	0.000491931	-0.615105	0.176495	10	0	9	3
Caudate (left)	STAB1	lof	0.01	0.000491931	0.000491931	0.000491931	-0.615105	0.176495	10	0	9	3
Putamen (right)	STAB1	lof	0.001	0.000935633	0.000935633	0.000935633	-0.673589	0.203551	10	0	9	3
Putamen (right)	STAB1	lof	0.01	0.000935633	0.000935633	0.000935633	-0.673589	0.203551	10	0	9	3
Hippocampus (right)	TF	missense;lof	0.001	0.0030391	0.0030391	0.0030391	0.314819	0.106223	6	0	5	3
Caudate (right)	STAB1	missense;lof	0.001	0.00341184	0.00341184	0.00341184	-0.304804	0.104101	33	0	25	3
Caudate (right)	STAB1	missense;lof	0.01	0.00341184	0.00341184	0.00341184	-0.304804	0.104101	33	0	25	3
Putamen (left)	STAB1	missense;lof	0.001	0.00683584	0.00683584	0.00683584	-0.344493	0.127367	33	0	25	3
Putamen (left)	STAB1	missense;lof	0.01	0.00683584	0.00683584	0.00683584	-0.344493	0.127367	33	0	25	3
Caudate (left)	STAB1	missense;lof	0.001	0.0122323	0.0122323	0.0122323	-0.267122	0.10662	33	0	25	3
Caudate (left)	STAB1	missense;lof	0.01	0.0122323	0.0122323	0.0122323	-0.267122	0.10662	33	0	25	3
Hippocampus (left)	TF	missense;lof	0.001	0.0223571	0.0223571	0.0223571	0.241823	0.105865	6	0	5	3
Globus pallidus externa (right)	STAB1	lof	0.001	0.0230725	0.0230725	0.0230725	-0.406084	0.178716	10	0	9	3
Globus pallidus externa (right)	STAB1	lof	0.01	0.0230725	0.0230725	0.0230725	-0.406084	0.178716	10	0	9	3
Substantia nigra (right)	STAB1	lof	0.001	0.0258906	0.0258906	0.0258906	-0.475052	0.213234	10	0	9	3
Substantia nigra (right)	STAB1	lof	0.01	0.0258906	0.0258906	0.0258906	-0.475052	0.213234	10	0	9	3
Subthalamic nucleus (left)	CCDC151	missense;lof	0.001	0.0293152	0.0293152	0.0293152	-0.987825	0.453293	5	0	5	19
Substantia nigra (left)	STAB1	lof	0.001	0.0310251	0.0310251	0.0310251	-0.458101	0.212403	10	0	9	3
Substantia nigra (left)	STAB1	lof	0.01	0.0310251	0.0310251	0.0310251	-0.458101	0.212403	10	0	9	3
Hippocampus (right)	TF	missense;lof	0.01	0.0393754	0.102713	0.0241337	0.0549241	0.0336577	69	2	5	3
Subthalamic nucleus (right)	TF	missense;lof	0.001	0.0503543	0.0503543	0.0503543	0.705612	0.360569	6	0	5	3
Globus pallidus externa (left)	STAB1	missense;lof	0.001	0.0594145	0.0594145	0.0594145	-0.202758	0.107558	33	0	25	3
Globus pallidus externa (left)	STAB1	missense;lof	0.01	0.0594145	0.0594145	0.0594145	-0.202758	0.107558	33	0	25	3
Dentate (right)	TF	missense;lof	0.001	0.0595478	0.0595478	0.0595478	0.63517	0.337116	6	0	5	3
Dentate (left)	TF	missense;lof	0.001	0.0629386	0.0629386	0.0629386	0.569743	0.306375	6	0	5	3
Globus pallidus interna (right)	TERT	missense;lof	0.001	0.063771	0.063771	0.063771	1.17338	0.632969	1	0	1	5
Globus pallidus interna (right)	TERT	missense;lof	0.01	0.063771	0.063771	0.063771	1.17338	0.632969	1	0	1	5
Putamen (right)	TF	missense;lof	0.001	0.0646138	0.0646138	0.0646138	0.478401	0.258886	6	0	5	3
Globus pallidus externa (right)	STAB1	missense;lof	0.001	0.0776864	0.0776864	0.0776864	-0.190473	0.107961	33	0	25	3
Globus pallidus externa (right)	STAB1	missense;lof	0.01	0.0776864	0.0776864	0.0776864	-0.190473	0.107961	33	0	25	3
Thalamus (left)	USP21	lof	0.001	0.0873019	0.0873019	0.0873019	-0.510011	0.298286	1	0	1	1
Thalamus (left)	USP21	lof	0.01	0.0873019	0.0873019	0.0873019	-0.510011	0.298286	1	0	1	1
Thalamus (left)	USP21	missense;lof	0.001	0.0873019	0.0873019	0.0873019	-0.510011	0.298286	1	0	1	1
Thalamus (left)	USP21	missense;lof	0.01	0.0873019	0.0873019	0.0873019	-0.510011	0.298286	1	0	1	1
Putamen (right)	STAB1	missense;lof	0.001	0.0948285	0.0948285	0.0948285	-0.205405	0.122963	33	0	25	3
Putamen (right)	STAB1	missense;lof	0.01	0.0948285	0.0948285	0.0948285	-0.205405	0.122963	33	0	25	3
Putamen (left)	TF	missense;lof	0.001	0.11286	0.11286	0.11286	0.425157	0.268159	6	0	5	3
Dentate (left)	RNASE12	lof	0.001	0.118742	0.118742	0.118742	0.578106	0.370563	4	0	1	14
Dentate (left)	RNASE12	lof	0.01	0.118742	0.118742	0.118742	0.578106	0.370563	4	0	1	14
Dentate (left)	RNASE12	missense;lof	0.001	0.118742	0.118742	0.118742	0.578106	0.370563	4	0	1	14
Dentate (left)	RNASE12	missense;lof	0.01	0.118742	0.118742	0.118742	0.578106	0.370563	4	0	1	14
Red nucleus (left)	TF	missense;lof	0.01	0.125014	0.268554	0.0802753	0.121286	0.109622	69	2	5	3
Dentate (right)	RNASE12	lof	0.001	0.152174	0.152174	0.152174	0.585805	0.409112	4	0	1	14
Dentate (right)	RNASE12	lof	0.01	0.152174	0.152174	0.152174	0.585805	0.409112	4	0	1	14
Dentate (right)	RNASE12	missense;lof	0.001	0.152174	0.152174	0.152174	0.585805	0.409112	4	0	1	14
Dentate (right)	RNASE12	missense;lof	0.01	0.152174	0.152174	0.152174	0.585805	0.409112	4	0	1	14
Globus pallidus interna (left)	KCNA10	missense;lof	0.001	0.162812	0.162812	0.162812	-0.343599	0.246188	7	0	7	1
Thalamus (right)	GPR88	lof	0.001	0.166559	0.166559	0.166559	0.430877	0.311475	1	0	1	1
Thalamus (right)	GPR88	lof	0.01	0.166559	0.166559	0.166559	0.430877	0.311475	1	0	1	1
Thalamus (right)	GPR88	missense;lof	0.001	0.166559	0.166559	0.166559	0.430877	0.311475	1	0	1	1
Thalamus (right)	GPR88	missense;lof	0.01	0.166559	0.166559	0.166559	0.430877	0.311475	1	0	1	1
Putamen (right)	TF	missense;lof	0.01	0.168208	0.111565	0.146685	0.130558	0.0820501	69	2	5	3
Hippocampus (left)	TF	lof	0.01	0.1707	0.202736	0.151699	-0.062213	0.0488406	35	1	1	3
Accumbens (right)	CST9L	lof	0.001	0.172105	0.172105	0.172105	0.449922	0.329499	2	0	1	20
Accumbens (right)	CST9L	lof	0.01	0.172105	0.172105	0.172105	0.449922	0.329499	2	0	1	20
Accumbens (right)	CST9L	missense;lof	0.001	0.172105	0.172105	0.172105	0.449922	0.329499	2	0	1	20
Accumbens (right)	CST9L	missense;lof	0.01	0.172105	0.172105	0.172105	0.449922	0.329499	2	0	1	20
Subthalamic nucleus (left)	TF	lof	0.01	0.183309	0.162463	0.196452	0.265348	0.189963	35	1	1	3
Putamen (left)	TF	missense;lof	0.01	0.195427	0.129348	0.261918	0.128912	0.0849962	69	2	5	3
Red nucleus (right)	TF	missense;lof	0.001	0.199681	0.199681	0.199681	0.462621	0.36073	6	0	5	3
Thalamus (right)	ULBP2	lof	0.001	0.203717	0.203717	0.203717	-0.283455	0.223012	2	0	1	6
Thalamus (right)	ULBP2	lof	0.01	0.203717	0.203717	0.203717	-0.283455	0.223012	2	0	1	6
Thalamus (right)	ULBP2	missense;lof	0.001	0.203717	0.203717	0.203717	-0.283455	0.223012	2	0	1	6
Thalamus (right)	ULBP2	missense;lof	0.01	0.203717	0.203717	0.203717	-0.283455	0.223012	2	0	1	6
Subthalamic nucleus (left)	CCDC151	missense;lof	0.01	0.209662	0.797614	0.159122	0.0436992	0.17041	44	1	5	19
Subthalamic nucleus (left)	TF	missense;lof	0.01	0.228659	0.153207	0.402293	0.186396	0.130503	69	2	5	3
Globus pallidus externa (left)	STAB1	lof	0.001	0.246664	0.246664	0.246664	-0.206268	0.178049	10	0	9	3
Globus pallidus externa (left)	STAB1	lof	0.01	0.246664	0.246664	0.246664	-0.206268	0.178049	10	0	9	3
Pallidum (right)	TERT	missense;lof	0.001	0.24843	0.24843	0.24843	0.808798	0.700761	1	0	1	5
Pallidum (right)	TERT	missense;lof	0.01	0.24843	0.24843	0.24843	0.808798	0.700761	1	0	1	5
Substantia nigra (left)	STAB1	missense;lof	0.001	0.294964	0.294964	0.294964	-0.13438	0.128311	33	0	25	3
Substantia nigra (left)	STAB1	missense;lof	0.01	0.294964	0.294964	0.294964	-0.13438	0.128311	33	0	25	3
Hippocampus (left)	TF	missense;lof	0.01	0.303321	0.94213	0.208555	-0.00220701	0.0304026	69	2	5	3
Hippocampus (right)	TF	lof	0.01	0.32022	0.34513	0.277488	-0.0462651	0.0490056	35	1	1	3
Globus pallidus interna (left)	KCNA10	missense;lof	0.01	0.323634	0.323634	0.323634	-0.162501	0.164638	17	0	8	1
Red nucleus (right)	TF	missense;lof	0.01	0.333174	0.231353	0.259384	0.136841	0.114331	69	2	5	3
Pallidum (right)	GPR61	missense;lof	0.001	0.337476	0.337476	0.337476	-0.47643	0.496714	2	0	2	1
Pallidum (right)	GPR61	missense;lof	0.01	0.337476	0.337476	0.337476	-0.47643	0.496714	2	0	2	1
Dentate (left)	TF	missense;lof	0.01	0.340187	0.261845	0.236766	0.10895	0.0971002	69	2	5	3
Substantia nigra (right)	TF	missense;lof	0.01	0.351409	0.245473	0.563724	0.0998515	0.085974	69	2	5	3
Dentate (right)	TF	missense;lof	0.01	0.352449	0.246282	0.392181	0.123904	0.106866	69	2	5	3
Red nucleus (right)	TF	lof	0.001	0.356618	0.356618	0.356618	0.8112	0.879991	1	0	1	3
Substantia nigra (right)	STAB1	missense;lof	0.001	0.358035	0.358035	0.358035	-0.118395	0.128814	33	0	25	3
Substantia nigra (right)	STAB1	missense;lof	0.01	0.358035	0.358035	0.358035	-0.118395	0.128814	33	0	25	3
Substantia nigra (left)	TF	lof	0.001	0.380659	0.380659	0.380659	0.577727	0.658993	1	0	1	3
Substantia nigra (right)	TERT	missense;lof	0.001	0.413391	0.413391	0.413391	0.528969	0.646709	1	0	1	5
Substantia nigra (right)	TERT	missense;lof	0.01	0.413391	0.413391	0.413391	0.528969	0.646709	1	0	1	5
Caudate (right)	CST9L	lof	0.001	0.43156	0.43156	0.43156	-0.29319	0.372767	2	0	1	20
Caudate (right)	CST9L	lof	0.01	0.43156	0.43156	0.43156	-0.29319	0.372767	2	0	1	20
Caudate (right)	CST9L	missense;lof	0.001	0.43156	0.43156	0.43156	-0.29319	0.372767	2	0	1	20
Caudate (right)	CST9L	missense;lof	0.01	0.43156	0.43156	0.43156	-0.29319	0.372767	2	0	1	20
Thalamus (left)	POU6F2	missense;lof	0.001	0.43781	0.43781	0.43781	-0.0962624	0.124066	6	0	6	7
Thalamus (left)	POU6F2	missense;lof	0.01	0.43781	0.43781	0.43781	-0.0962624	0.124066	6	0	6	7
Hippocampus (left)	TF	lof	0.001	0.461005	0.461005	0.461005	0.190385	0.258257	1	0	1	3
Pallidum (left)	CALCRL	lof	0.001	0.465465	0.465465	0.465465	0.525827	0.720432	1	0	1	2
Pallidum (left)	CALCRL	lof	0.01	0.465465	0.465465	0.465465	0.525827	0.720432	1	0	1	2
Pallidum (left)	CALCRL	missense;lof	0.001	0.465465	0.465465	0.465465	0.525827	0.720432	1	0	1	2
Pallidum (left)	CALCRL	missense;lof	0.01	0.465465	0.465465	0.465465	0.525827	0.720432	1	0	1	2
Hippocampus (right)	TF	lof	0.001	0.488322	0.488322	0.488322	0.179573	0.259131	1	0	1	3
Globus pallidus externa (left)	TERT	missense;lof	0.001	0.509881	0.509881	0.509881	0.355937	0.540098	1	0	1	5
Globus pallidus externa (left)	TERT	missense;lof	0.01	0.509881	0.509881	0.509881	0.355937	0.540098	1	0	1	5
Red nucleus (left)	TF	lof	0.001	0.510053	0.510053	0.510053	0.556085	0.844144	1	0	1	3
Substantia nigra (left)	TERT	missense;lof	0.001	0.513065	0.513065	0.513065	0.423903	0.648098	1	0	1	5
Substantia nigra (left)	TERT	missense;lof	0.01	0.513065	0.513065	0.513065	0.423903	0.648098	1	0	1	5
Subthalamic nucleus (left)	TF	missense;lof	0.001	0.515999	0.515999	0.515999	0.2674	0.411685	6	0	5	3
Accumbens (left)	CST9L	lof	0.001	0.518506	0.518506	0.518506	-0.184942	0.286443	2	0	1	20
Accumbens (left)	CST9L	lof	0.01	0.518506	0.518506	0.518506	-0.184942	0.286443	2	0	1	20
Accumbens (left)	CST9L	missense;lof	0.001	0.518506	0.518506	0.518506	-0.184942	0.286443	2	0	1	20
Accumbens (left)	CST9L	missense;lof	0.01	0.518506	0.518506	0.518506	-0.184942	0.286443	2	0	1	20
Subthalamic nucleus (left)	TF	lof	0.001	0.522997	0.522997	0.522997	0.641471	1.00429	1	0	1	3
Putamen (left)	TF	lof	0.001	0.532765	0.532765	0.532765	0.408051	0.654146	1	0	1	3
Substantia nigra (right)	TF	lof	0.01	0.559004	0.481338	0.551742	0.088124	0.125149	35	1	1	3
Pallidum (right)	SLC40A1	missense;lof	0.001	0.565206	0.565206	0.565206	0.21209	0.368771	4	0	3	2
Pallidum (right)	SLC40A1	missense;lof	0.01	0.565206	0.565206	0.565206	0.21209	0.368771	4	0	3	2
Red nucleus (left)	TF	lof	0.01	0.572232	0.573501	0.493232	-0.089859	0.159635	35	1	1	3
Substantia nigra (right)	TF	lof	0.001	0.601373	0.601373	0.601373	0.345619	0.661564	1	0	1	3
Dentate (left)	TF	lof	0.01	0.613087	0.530669	0.55831	-0.0886442	0.141382	35	1	1	3
Dentate (right)	VCAM1	missense;lof	0.001	0.621333	0.621333	0.621333	-0.399346	0.808454	1	0	1	1
Dentate (right)	VCAM1	missense;lof	0.01	0.621333	0.621333	0.621333	-0.399346	0.808454	1	0	1	1
Globus pallidus interna (right)	KCNA10	missense;lof	0.001	0.62292	0.62292	0.62292	-0.11953	0.243087	7	0	7	1
Putamen (right)	TF	lof	0.001	0.643139	0.643139	0.643139	0.292596	0.631528	1	0	1	3
Globus pallidus interna (right)	KCNA10	missense;lof	0.01	0.643255	0.643255	0.643255	-0.0752925	0.162565	17	0	8	1
Substantia nigra (left)	TF	lof	0.01	0.649463	0.565096	0.682952	0.071724	0.124675	35	1	1	3
Substantia nigra (left)	TF	missense;lof	0.01	0.658698	0.510195	0.851572	0.0564207	0.0856763	69	2	5	3
Globus pallidus externa (right)	TERT	missense;lof	0.001	0.704867	0.704867	0.704867	-0.211266	0.557785	1	0	1	5
Globus pallidus externa (right)	TERT	missense;lof	0.01	0.704867	0.704867	0.704867	-0.211266	0.557785	1	0	1	5
Red nucleus (left)	TF	missense;lof	0.001	0.729039	0.729039	0.729039	0.119865	0.346026	6	0	5	3
Pallidum (right)	CALCRL	lof	0.001	0.738721	0.738721	0.738721	0.24222	0.726193	1	0	1	2
Pallidum (right)	CALCRL	lof	0.01	0.738721	0.738721	0.738721	0.24222	0.726193	1	0	1	2
Pallidum (right)	CALCRL	missense;lof	0.001	0.738721	0.738721	0.738721	0.24222	0.726193	1	0	1	2
Pallidum (right)	CALCRL	missense;lof	0.01	0.738721	0.738721	0.738721	0.24222	0.726193	1	0	1	2
Substantia nigra (left)	GPR61	missense;lof	0.001	0.762471	0.762471	0.762471	0.138648	0.458738	2	0	2	1
Substantia nigra (left)	GPR61	missense;lof	0.01	0.762471	0.762471	0.762471	0.138648	0.458738	2	0	2	1
Red nucleus (right)	TF	lof	0.01	0.780858	0.835309	0.701536	-0.0345761	0.166314	35	1	1	3
Subthalamic nucleus (right)	TF	missense;lof	0.01	0.793549	0.651026	0.708282	0.0517278	0.114357	69	2	5	3
Substantia nigra (right)	GPR61	missense;lof	0.001	0.796833	0.796833	0.796833	0.118644	0.460845	2	0	2	1
Substantia nigra (right)	GPR61	missense;lof	0.01	0.796833	0.796833	0.796833	0.118644	0.460845	2	0	2	1
Dentate (right)	TF	lof	0.001	0.822228	0.822228	0.822228	0.184781	0.822419	1	0	1	3
Subthalamic nucleus (right)	TF	lof	0.001	0.82386	0.82386	0.82386	0.195778	0.879575	1	0	1	3
Substantia nigra (right)	TF	missense;lof	0.001	0.831832	0.831832	0.831832	0.0575879	0.271191	6	0	5	3
Pallidum (left)	KCNK5	missense;lof	0.001	0.89936	0.89936	0.89936	-0.0909762	0.719348	1	0	1	6
Pallidum (left)	KCNK5	missense;lof	0.01	0.89936	0.89936	0.89936	-0.0909762	0.719348	1	0	1	6
Dentate (left)	TF	lof	0.001	0.902753	0.902753	0.902753	-0.0913219	0.747411	1	0	1	3
Thalamus (left)	ULBP2	lof	0.001	0.938197	0.938197	0.938197	-0.016377	0.211216	2	0	1	6
Thalamus (left)	ULBP2	lof	0.01	0.938197	0.938197	0.938197	-0.016377	0.211216	2	0	1	6
Thalamus (left)	ULBP2	missense;lof	0.001	0.938197	0.938197	0.938197	-0.016377	0.211216	2	0	1	6
Thalamus (left)	ULBP2	missense;lof	0.01	0.938197	0.938197	0.938197	-0.016377	0.211216	2	0	1	6
Thalamus (left)	POU6F2	lof	0.001	0.940432	0.940432	0.940432	0.0222223	0.297378	1	0	1	7
Thalamus (left)	POU6F2	lof	0.01	0.940432	0.940432	0.940432	0.0222223	0.297378	1	0	1	7
Substantia nigra (left)	TF	missense;lof	0.001	0.96463	0.96463	0.96463	-0.0119793	0.270143	6	0	5	3
Pallidum (left)	SLC40A1	missense;lof	0.001	0.967079	0.967079	0.967079	-0.0150965	0.365784	4	0	3	2
Pallidum (left)	SLC40A1	missense;lof	0.01	0.967079	0.967079	0.967079	-0.0150965	0.365784	4	0	3	2
Globus pallidus interna (right)	CALCRL	lof	0.001	0.99491	0.99491	0.99491	-0.00409625	0.642096	1	0	1	2
Globus pallidus interna (right)	CALCRL	lof	0.01	0.99491	0.99491	0.99491	-0.00409625	0.642096	1	0	1	2
Globus pallidus interna (right)	CALCRL	missense;lof	0.001	0.99491	0.99491	0.99491	-0.00409625	0.642096	1	0	1	2
Globus pallidus interna (right)	CALCRL	missense;lof	0.01	0.99491	0.99491	0.99491	-0.00409625	0.642096	1	0	1	2
Dentate (right)	TF	lof	0.01	1	0.811311	0.825596	-0.0371508	0.155615	35	1	1	3
Subthalamic nucleus (right)	TF	lof	0.01	1	0.87092	0.919501	-0.0270572	0.166517	35	1	1	3
Putamen (left)	TF	lof	0.01	1	0.940742	1	0.00924544	0.124372	35	1	1	3
Putamen (right)	TF	lof	0.01	1	0.826755	0.791571	-0.0261457	0.11946	35	1	1	3
Caudate (right)	STAB1	lof	0.001	2.93269794825946e-05	2.93269794825946e-05	2.93269794825946e-05	-0.720086	0.172326	10	0	9	3
Caudate (right)	STAB1	lof	0.01	2.93269794825946e-05	2.93269794825946e-05	2.93269794825946e-05	-0.720086	0.172326	10	0	9	3
Pallidum (right)	FTH1	missense;lof	0.001	4.57544147328898e-07	4.57544147328898e-07	4.57544147328898e-07	-2.50708	0.497109	2	0	2	11
Pallidum (right)	FTH1	missense;lof	0.01	4.57544147328898e-07	4.57544147328898e-07	4.57544147328898e-07	-2.50708	0.497109	2	0	2	11
P values shown are uncorrected and two-sided.

## Sheet: Supp Data 3 Power
Supplementary Data 3. power calculation of cohorts
Number of carriers	BETA_-0.196590265	BETA_1.435105776	BETA_-0.742043204	BETA_0.513025097	BETA_2.593353679	BETA_3.69645687	BETA_0.662997482	BETA_5.674913608	BETA_-0.455703587	BETA_-0.418807841	BETA_-0.482837716
1	0.397	0.491	0.581	0.648	0.725	0.755	0.888	0.988	0.988	1	1
6	0.425	0.521	0.581	0.638	0.715	0.76	0.895	0.984	0.992	1	1
11	0.413	0.542	0.571	0.661	0.689	0.747	0.883	0.977	0.987	1	1
16	0.406	0.542	0.581	0.661	0.704	0.759	0.882	0.989	0.989	1	1
21	0.377	0.512	0.596	0.644	0.708	0.778	0.884	0.977	0.99	1	1
26	0.426	0.536	0.582	0.665	0.727	0.751	0.866	0.981	0.983	1	1
31	0.386	0.506	0.575	0.661	0.726	0.765	0.881	0.985	0.99	1	1
36	0.391	0.531	0.54	0.666	0.681	0.785	0.879	0.981	0.987	1	1
41	0.41	0.525	0.609	0.657	0.704	0.76	0.896	0.987	0.988	1	1
46	0.393	0.514	0.599	0.648	0.722	0.761	0.877	0.983	0.991	1	1
50	0.442	0.504	0.572	0.661	0.726	0.775	0.886	0.972	0.99	1	1
100	0.41	0.513	0.545	0.626	0.741	0.783	0.877	0.983	0.992	1	1
150	0.423	0.529	0.584	0.652	0.706	0.765	0.904	0.976	0.985	1	1
200	0.399	0.518	0.561	0.62	0.722	0.762	0.887	0.974	0.987	1	1
250	0.425	0.506	0.562	0.633	0.706	0.762	0.888	0.974	0.99	1	1
300	0.36	0.545	0.58	0.641	0.715	0.764	0.857	0.985	0.994	1	1
350	0.425	0.539	0.576	0.658	0.73	0.79	0.882	0.978	0.991	1	1

## Sheet: Supp Data 4 Full LOVO
Supplementary Data 4. Single variants information and LOVO results for variants from significant Gene-regional QSM associations
P values shown are uncorrected and two-sided.
brain_region	Region	Group	max_MAF	p value (discovery)	p value (LOVO)	SNP
Putamen (left)	STAB1	missense;lof	0.001	1.99342e-40	1.72673e-42	chr3:52517571:G:A
Putamen (left)	STAB1	missense;lof	0.01	1.99342e-40	1.72673e-42	chr3:52517571:G:A
Putamen (right)	STAB1	missense;lof	0.001	1.85783e-40	7.86973e-42	chr3:52517571:G:A
Putamen (right)	STAB1	missense;lof	0.01	1.85783e-40	7.86973e-42	chr3:52517571:G:A
Putamen (right)	STAB1	missense;lof	0.001	1.85783e-40	1.68969e-41	chr3:52512387:C:A
Putamen (right)	STAB1	missense;lof	0.01	1.85783e-40	1.68969e-41	chr3:52512387:C:A
Putamen (right)	STAB1	missense;lof	0.001	1.85783e-40	2.087e-41	chr3:52509936:C:T
Putamen (right)	STAB1	missense;lof	0.01	1.85783e-40	2.087e-41	chr3:52509936:C:T
Putamen (right)	STAB1	missense;lof	0.001	1.85783e-40	2.73655e-41	chr3:52520026:C:T
Putamen (right)	STAB1	missense;lof	0.01	1.85783e-40	2.73655e-41	chr3:52520026:C:T
Putamen (left)	STAB1	missense;lof	0.001	1.99342e-40	4.09119e-41	chr3:52520026:C:T
Putamen (left)	STAB1	missense;lof	0.01	1.99342e-40	4.09119e-41	chr3:52520026:C:T
Putamen (left)	STAB1	missense;lof	0.001	1.99342e-40	4.15737e-41	chr3:52509936:C:T
Putamen (left)	STAB1	missense;lof	0.01	1.99342e-40	4.15737e-41	chr3:52509936:C:T
Putamen (right)	STAB1	missense;lof	0.001	1.85783e-40	4.16025e-41	chr3:52509299:G:C
Putamen (right)	STAB1	missense;lof	0.01	1.85783e-40	4.16025e-41	chr3:52509299:G:C
Putamen (right)	STAB1	missense;lof	0.001	1.85783e-40	4.34262e-41	chr3:52520100:C:T
Putamen (right)	STAB1	missense;lof	0.01	1.85783e-40	4.34262e-41	chr3:52520100:C:T
Putamen (left)	STAB1	missense;lof	0.001	1.99342e-40	4.95924e-41	chr3:52512921:T:G
Putamen (left)	STAB1	missense;lof	0.01	1.99342e-40	4.95924e-41	chr3:52512921:T:G
Putamen (right)	STAB1	missense;lof	0.001	1.85783e-40	5.02067e-41	chr3:52512921:T:G
Putamen (right)	STAB1	missense;lof	0.01	1.85783e-40	5.02067e-41	chr3:52512921:T:G
Putamen (right)	STAB1	missense;lof	0.001	1.85783e-40	5.35504e-41	chr3:52507664:A:G
Putamen (right)	STAB1	missense;lof	0.01	1.85783e-40	5.35504e-41	chr3:52507664:A:G
Putamen (left)	STAB1	missense;lof	0.001	1.99342e-40	5.67552e-41	chr3:52513771:G:A
Putamen (left)	STAB1	missense;lof	0.01	1.99342e-40	5.67552e-41	chr3:52513771:G:A
Putamen (left)	STAB1	missense;lof	0.001	1.99342e-40	5.87242e-41	chr3:52509299:G:C
Putamen (left)	STAB1	missense;lof	0.01	1.99342e-40	5.87242e-41	chr3:52509299:G:C
Putamen (right)	STAB1	missense;lof	0.001	1.85783e-40	6.29494e-41	chr3:52516747:G:A
Putamen (right)	STAB1	missense;lof	0.01	1.85783e-40	6.29494e-41	chr3:52516747:G:A
Putamen (left)	STAB1	missense;lof	0.001	1.99342e-40	7.2423e-41	chr3:52516747:G:A
Putamen (left)	STAB1	missense;lof	0.01	1.99342e-40	7.2423e-41	chr3:52516747:G:A
Putamen (left)	STAB1	missense;lof	0.001	1.99342e-40	7.4633e-41	chr3:52512946:C:G
Putamen (left)	STAB1	missense;lof	0.01	1.99342e-40	7.4633e-41	chr3:52512946:C:G
Putamen (right)	STAB1	missense;lof	0.001	1.85783e-40	7.67199e-41	chr3:52522168:C:G
Putamen (right)	STAB1	missense;lof	0.01	1.85783e-40	7.67199e-41	chr3:52522168:C:G
Putamen (left)	STAB1	missense;lof	0.001	1.99342e-40	7.93641e-41	chr3:52522373:G:C
Putamen (left)	STAB1	missense;lof	0.01	1.99342e-40	7.93641e-41	chr3:52522373:G:C
Putamen (right)	STAB1	missense;lof	0.001	1.85783e-40	7.9653e-41	chr3:52517020:C:T
Putamen (right)	STAB1	missense;lof	0.01	1.85783e-40	7.9653e-41	chr3:52517020:C:T
Putamen (right)	STAB1	missense;lof	0.001	1.85783e-40	8.03804e-41	chr3:52518302:G:GC
Putamen (right)	STAB1	missense;lof	0.01	1.85783e-40	8.03804e-41	chr3:52518302:G:GC
Putamen (right)	STAB1	missense;lof	0.001	1.85783e-40	8.60837e-41	chr3:52523312:C:A
Putamen (right)	STAB1	missense;lof	0.01	1.85783e-40	8.60837e-41	chr3:52523312:C:A
Putamen (right)	STAB1	missense;lof	0.001	1.85783e-40	8.9722e-41	chr3:52523751:C:T
Putamen (right)	STAB1	missense;lof	0.01	1.85783e-40	8.9722e-41	chr3:52523751:C:T
Putamen (right)	STAB1	missense;lof	0.001	1.85783e-40	8.98988e-41	chr3:52512946:C:G
Putamen (right)	STAB1	missense;lof	0.01	1.85783e-40	8.98988e-41	chr3:52512946:C:G
Putamen (right)	STAB1	missense;lof	0.001	1.85783e-40	9.02632e-41	chr3:52522600:A:G
Putamen (right)	STAB1	missense;lof	0.01	1.85783e-40	9.02632e-41	chr3:52522600:A:G
Putamen (right)	STAB1	missense;lof	0.001	1.85783e-40	9.34472e-41	chr3:52522569:G:A
Putamen (right)	STAB1	missense;lof	0.01	1.85783e-40	9.34472e-41	chr3:52522569:G:A
Putamen (left)	STAB1	missense;lof	0.001	1.99342e-40	9.70103e-41	chr3:52520100:C:T
Putamen (left)	STAB1	missense;lof	0.01	1.99342e-40	9.70103e-41	chr3:52520100:C:T
Putamen (left)	STAB1	missense;lof	0.001	1.99342e-40	9.94458e-41	chr3:52518302:G:GC
Putamen (left)	STAB1	missense;lof	0.01	1.99342e-40	9.94458e-41	chr3:52518302:G:GC
Putamen (left)	STAB1	missense;lof	0.001	1.99342e-40	9.99008e-41	chr3:52521891:C:T
Putamen (left)	STAB1	missense;lof	0.01	1.99342e-40	9.99008e-41	chr3:52521891:C:T
Putamen (left)	STAB1	missense;lof	0.001	1.99342e-40	1.00666e-40	chr3:52516092:C:T
Putamen (left)	STAB1	missense;lof	0.01	1.99342e-40	1.00666e-40	chr3:52516092:C:T
Putamen (left)	STAB1	missense;lof	0.001	1.99342e-40	1.02704e-40	chr3:52520440:A:G
Putamen (left)	STAB1	missense;lof	0.01	1.99342e-40	1.02704e-40	chr3:52520440:A:G
Putamen (left)	STAB1	missense;lof	0.001	1.99342e-40	1.0447e-40	chr3:52523312:C:A
Putamen (left)	STAB1	missense;lof	0.01	1.99342e-40	1.0447e-40	chr3:52523312:C:A
Putamen (right)	STAB1	missense;lof	0.001	1.85783e-40	1.07934e-40	chr3:52522364:T:C
Putamen (right)	STAB1	missense;lof	0.01	1.85783e-40	1.07934e-40	chr3:52522364:T:C
Putamen (left)	STAB1	missense;lof	0.001	1.99342e-40	1.09397e-40	chr3:52523751:C:T
Putamen (left)	STAB1	missense;lof	0.01	1.99342e-40	1.09397e-40	chr3:52523751:C:T
Putamen (left)	STAB1	missense;lof	0.001	1.99342e-40	1.09401e-40	chr3:52522168:C:G
Putamen (left)	STAB1	missense;lof	0.01	1.99342e-40	1.09401e-40	chr3:52522168:C:G
Putamen (right)	STAB1	missense;lof	0.001	1.85783e-40	1.0949e-40	chr3:52513771:G:A
Putamen (right)	STAB1	missense;lof	0.01	1.85783e-40	1.0949e-40	chr3:52513771:G:A
Putamen (left)	STAB1	missense;lof	0.001	1.99342e-40	1.1003e-40	chr3:52522427:C:T
Putamen (left)	STAB1	missense;lof	0.01	1.99342e-40	1.1003e-40	chr3:52522427:C:T
Putamen (right)	STAB1	missense;lof	0.001	1.85783e-40	1.12621e-40	chr3:52503076:C:T
Putamen (right)	STAB1	missense;lof	0.01	1.85783e-40	1.12621e-40	chr3:52503076:C:T
Putamen (left)	STAB1	missense;lof	0.001	1.99342e-40	1.14019e-40	chr3:52512387:C:A
Putamen (left)	STAB1	missense;lof	0.01	1.99342e-40	1.14019e-40	chr3:52512387:C:A
Putamen (right)	STAB1	missense;lof	0.001	1.85783e-40	1.15258e-40	chr3:52524203:A:G
Putamen (right)	STAB1	missense;lof	0.01	1.85783e-40	1.15258e-40	chr3:52524203:A:G
Putamen (left)	STAB1	missense;lof	0.001	1.99342e-40	1.15989e-40	chr3:52523869:A:G
Putamen (left)	STAB1	missense;lof	0.01	1.99342e-40	1.15989e-40	chr3:52523869:A:G
Putamen (right)	STAB1	missense;lof	0.001	1.85783e-40	1.16239e-40	chr3:52522373:G:C
Putamen (right)	STAB1	missense;lof	0.01	1.85783e-40	1.16239e-40	chr3:52522373:G:C
Putamen (right)	STAB1	missense;lof	0.001	1.85783e-40	1.1791e-40	chr3:52523869:A:G
Putamen (right)	STAB1	missense;lof	0.01	1.85783e-40	1.1791e-40	chr3:52523869:A:G
Putamen (left)	STAB1	missense;lof	0.001	1.99342e-40	1.20617e-40	chr3:52522600:A:G
Putamen (left)	STAB1	missense;lof	0.01	1.99342e-40	1.20617e-40	chr3:52522600:A:G
Putamen (left)	STAB1	missense;lof	0.001	1.99342e-40	1.21459e-40	chr3:52523428:C:T
Putamen (left)	STAB1	missense;lof	0.01	1.99342e-40	1.21459e-40	chr3:52523428:C:T
Putamen (right)	STAB1	missense;lof	0.001	1.85783e-40	1.22266e-40	chr3:52516092:C:T
Putamen (right)	STAB1	missense;lof	0.01	1.85783e-40	1.22266e-40	chr3:52516092:C:T
Putamen (left)	STAB1	missense;lof	0.001	1.99342e-40	1.25318e-40	chr3:52517020:C:T
Putamen (left)	STAB1	missense;lof	0.01	1.99342e-40	1.25318e-40	chr3:52517020:C:T
Putamen (right)	STAB1	missense;lof	0.001	1.85783e-40	1.25997e-40	chr3:52516991:C:A
Putamen (right)	STAB1	missense;lof	0.01	1.85783e-40	1.25997e-40	chr3:52516991:C:A
Putamen (left)	STAB1	missense;lof	0.001	1.99342e-40	1.30106e-40	chr3:52522569:G:A
Putamen (left)	STAB1	missense;lof	0.01	1.99342e-40	1.30106e-40	chr3:52522569:G:A
Putamen (left)	STAB1	missense;lof	0.001	1.99342e-40	1.30108e-40	chr3:52512402:G:A
Putamen (left)	STAB1	missense;lof	0.01	1.99342e-40	1.30108e-40	chr3:52512402:G:A
Putamen (right)	STAB1	missense;lof	0.001	1.85783e-40	1.30451e-40	chr3:52514193:C:T
Putamen (right)	STAB1	missense;lof	0.01	1.85783e-40	1.30451e-40	chr3:52514193:C:T
Putamen (left)	STAB1	missense;lof	0.001	1.99342e-40	1.33204e-40	chr3:52505918:C:A
Putamen (left)	STAB1	missense;lof	0.01	1.99342e-40	1.33204e-40	chr3:52505918:C:A
Putamen (right)	STAB1	missense;lof	0.001	1.85783e-40	1.33569e-40	chr3:52523968:A:G
Putamen (right)	STAB1	missense;lof	0.01	1.85783e-40	1.33569e-40	chr3:52523968:A:G
Putamen (left)	STAB1	missense;lof	0.001	1.99342e-40	1.33613e-40	chr3:52522364:T:C
Putamen (left)	STAB1	missense;lof	0.01	1.99342e-40	1.33613e-40	chr3:52522364:T:C
Putamen (left)	STAB1	missense;lof	0.001	1.99342e-40	1.33869e-40	chr3:52519358:C:T
Putamen (left)	STAB1	missense;lof	0.01	1.99342e-40	1.33869e-40	chr3:52519358:C:T
Putamen (right)	STAB1	missense;lof	0.001	1.85783e-40	1.35097e-40	chr3:52524299:G:A
Putamen (right)	STAB1	missense;lof	0.01	1.85783e-40	1.35097e-40	chr3:52524299:G:A
Putamen (right)	STAB1	missense;lof	0.001	1.85783e-40	1.36459e-40	chr3:52512402:G:A
Putamen (right)	STAB1	missense;lof	0.01	1.85783e-40	1.36459e-40	chr3:52512402:G:A
Putamen (right)	STAB1	missense;lof	0.001	1.85783e-40	1.37575e-40	chr3:52521891:C:T
Putamen (right)	STAB1	missense;lof	0.01	1.85783e-40	1.37575e-40	chr3:52521891:C:T
Putamen (left)	STAB1	missense;lof	0.001	1.99342e-40	1.38288e-40	chr3:52523979:C:T
Putamen (left)	STAB1	missense;lof	0.01	1.99342e-40	1.38288e-40	chr3:52523979:C:T
Putamen (left)	STAB1	missense;lof	0.001	1.99342e-40	1.40391e-40	chr3:52506695:C:T
Putamen (left)	STAB1	missense;lof	0.01	1.99342e-40	1.40391e-40	chr3:52506695:C:T
Putamen (left)	STAB1	missense;lof	0.001	1.99342e-40	1.40627e-40	chr3:52495415:T:C
Putamen (left)	STAB1	missense;lof	0.01	1.99342e-40	1.40627e-40	chr3:52495415:T:C
Putamen (left)	STAB1	missense;lof	0.001	1.99342e-40	1.4107e-40	chr3:52524299:G:A
Putamen (left)	STAB1	missense;lof	0.01	1.99342e-40	1.4107e-40	chr3:52524299:G:A
Putamen (right)	STAB1	missense;lof	0.001	1.85783e-40	1.422e-40	chr3:52522427:C:T
Putamen (right)	STAB1	missense;lof	0.01	1.85783e-40	1.422e-40	chr3:52522427:C:T
Putamen (left)	STAB1	missense;lof	0.001	1.99342e-40	1.42926e-40	chr3:52512594:A:G
Putamen (left)	STAB1	missense;lof	0.01	1.99342e-40	1.42926e-40	chr3:52512594:A:G
Putamen (left)	STAB1	missense;lof	0.001	1.99342e-40	1.42972e-40	chr3:52504842:G:C
Putamen (left)	STAB1	missense;lof	0.01	1.99342e-40	1.42972e-40	chr3:52504842:G:C
Putamen (left)	STAB1	missense;lof	0.001	1.99342e-40	1.44523e-40	chr3:52518816:C:T
Putamen (left)	STAB1	missense;lof	0.01	1.99342e-40	1.44523e-40	chr3:52518816:C:T
Putamen (left)	STAB1	missense;lof	0.001	1.99342e-40	1.45656e-40	chr3:52519356:G:GC
Putamen (left)	STAB1	missense;lof	0.01	1.99342e-40	1.45656e-40	chr3:52519356:G:GC
Putamen (right)	STAB1	missense;lof	0.001	1.85783e-40	1.48712e-40	chr3:52495415:T:C
Putamen (right)	STAB1	missense;lof	0.01	1.85783e-40	1.48712e-40	chr3:52495415:T:C
Putamen (right)	STAB1	missense;lof	0.001	1.85783e-40	1.48915e-40	chr3:52520440:A:G
Putamen (right)	STAB1	missense;lof	0.01	1.85783e-40	1.48915e-40	chr3:52520440:A:G
Putamen (left)	STAB1	missense;lof	0.001	1.99342e-40	1.50352e-40	chr3:52510171:A:G
Putamen (left)	STAB1	missense;lof	0.01	1.99342e-40	1.50352e-40	chr3:52510171:A:G
Putamen (right)	STAB1	missense;lof	0.001	1.85783e-40	1.51635e-40	chr3:52522348:T:G
Putamen (right)	STAB1	missense;lof	0.01	1.85783e-40	1.51635e-40	chr3:52522348:T:G
Putamen (right)	STAB1	missense;lof	0.001	1.85783e-40	1.56309e-40	chr3:52523979:C:T
Putamen (right)	STAB1	missense;lof	0.01	1.85783e-40	1.56309e-40	chr3:52523979:C:T
Putamen (right)	STAB1	missense;lof	0.001	1.85783e-40	1.57379e-40	chr3:52516188:C:T
Putamen (right)	STAB1	missense;lof	0.01	1.85783e-40	1.57379e-40	chr3:52516188:C:T
Putamen (left)	STAB1	missense;lof	0.001	1.99342e-40	1.59892e-40	chr3:52524203:A:G
Putamen (left)	STAB1	missense;lof	0.01	1.99342e-40	1.59892e-40	chr3:52524203:A:G
Putamen (left)	STAB1	missense;lof	0.001	1.99342e-40	1.60261e-40	chr3:52507664:A:G
Putamen (left)	STAB1	missense;lof	0.01	1.99342e-40	1.60261e-40	chr3:52507664:A:G
Putamen (right)	STAB1	missense;lof	0.001	1.85783e-40	1.63547e-40	chr3:52506695:C:T
Putamen (right)	STAB1	missense;lof	0.01	1.85783e-40	1.63547e-40	chr3:52506695:C:T
Putamen (right)	STAB1	missense;lof	0.001	1.85783e-40	1.65019e-40	chr3:52505918:C:A
Putamen (right)	STAB1	missense;lof	0.01	1.85783e-40	1.65019e-40	chr3:52505918:C:A
Putamen (left)	STAB1	missense;lof	0.001	1.99342e-40	1.79273e-40	chr3:52520110:G:C
Putamen (left)	STAB1	missense;lof	0.01	1.99342e-40	1.79273e-40	chr3:52520110:G:C
Putamen (right)	STAB1	missense;lof	0.001	1.85783e-40	1.80825e-40	chr3:52506693:G:A
Putamen (right)	STAB1	missense;lof	0.01	1.85783e-40	1.80825e-40	chr3:52506693:G:A
Putamen (right)	STAB1	missense;lof	0.001	1.85783e-40	1.83512e-40	chr3:52504842:G:C
Putamen (right)	STAB1	missense;lof	0.01	1.85783e-40	1.83512e-40	chr3:52504842:G:C
Putamen (right)	STAB1	missense;lof	0.001	1.85783e-40	1.83551e-40	chr3:52523428:C:T
Putamen (right)	STAB1	missense;lof	0.01	1.85783e-40	1.83551e-40	chr3:52523428:C:T
Putamen (right)	STAB1	missense;lof	0.001	1.85783e-40	1.85783e-40	chr3:52508018:A:G
Putamen (right)	STAB1	missense;lof	0.001	1.85783e-40	1.85783e-40	chr3:52508286:G:A
Putamen (right)	STAB1	missense;lof	0.001	1.85783e-40	1.85783e-40	chr3:52508292:G:T
Putamen (right)	STAB1	missense;lof	0.001	1.85783e-40	1.85783e-40	chr3:52508297:T:C
Putamen (right)	STAB1	missense;lof	0.001	1.85783e-40	1.85783e-40	chr3:52508300:G:A
Putamen (right)	STAB1	missense;lof	0.001	1.85783e-40	1.85783e-40	chr3:52508303:C:T
Putamen (right)	STAB1	missense;lof	0.001	1.85783e-40	1.85783e-40	chr3:52508304:C:T
Putamen (right)	STAB1	missense;lof	0.001	1.85783e-40	1.85783e-40	chr3:52508318:T:C
Putamen (right)	STAB1	missense;lof	0.001	1.85783e-40	1.85783e-40	chr3:52508328:G:A
Putamen (right)	STAB1	missense;lof	0.001	1.85783e-40	1.85783e-40	chr3:52508328:G:T
Putamen (right)	STAB1	missense;lof	0.001	1.85783e-40	1.85783e-40	chr3:52501730:G:A
Putamen (right)	STAB1	missense;lof	0.001	1.85783e-40	1.85783e-40	chr3:52508354:G:C
Putamen (right)	STAB1	missense;lof	0.001	1.85783e-40	1.85783e-40	chr3:52509217:A:G
Putamen (right)	STAB1	missense;lof	0.001	1.85783e-40	1.85783e-40	chr3:52509228:G:A
Putamen (right)	STAB1	missense;lof	0.001	1.85783e-40	1.85783e-40	chr3:52509235:G:A
Putamen (right)	STAB1	missense;lof	0.001	1.85783e-40	1.85783e-40	chr3:52509241:G:A
Putamen (right)	STAB1	missense;lof	0.001	1.85783e-40	1.85783e-40	chr3:52509258:T:G
Putamen (right)	STAB1	missense;lof	0.001	1.85783e-40	1.85783e-40	chr3:52509265:G:T
Putamen (right)	STAB1	missense;lof	0.001	1.85783e-40	1.85783e-40	chr3:52509872:T:C
Putamen (right)	STAB1	missense;lof	0.001	1.85783e-40	1.85783e-40	chr3:52509912:G:T
Putamen (right)	STAB1	missense;lof	0.001	1.85783e-40	1.85783e-40	chr3:52501736:G:C
Putamen (right)	STAB1	missense;lof	0.001	1.85783e-40	1.85783e-40	chr3:52509914:G:A
Putamen (right)	STAB1	missense;lof	0.001	1.85783e-40	1.85783e-40	chr3:52509914:G:C
Putamen (right)	STAB1	missense;lof	0.001	1.85783e-40	1.85783e-40	chr3:52509914:G:T
Putamen (right)	STAB1	missense;lof	0.001	1.85783e-40	1.85783e-40	chr3:52509915:G:A
Putamen (right)	STAB1	missense;lof	0.001	1.85783e-40	1.85783e-40	chr3:52509947:G:A
Putamen (right)	STAB1	missense;lof	0.001	1.85783e-40	1.85783e-40	chr3:52509947:G:C
Putamen (right)	STAB1	missense;lof	0.001	1.85783e-40	1.85783e-40	chr3:52510144:G:A
Putamen (right)	STAB1	missense;lof	0.001	1.85783e-40	1.85783e-40	chr3:52510164:G:A
Putamen (right)	STAB1	missense;lof	0.001	1.85783e-40	1.85783e-40	chr3:52510167:G:A
Putamen (right)	STAB1	missense;lof	0.001	1.85783e-40	1.85783e-40	chr3:52502032:T:C
Putamen (right)	STAB1	missense;lof	0.001	1.85783e-40	1.85783e-40	chr3:52510215:C:T
Putamen (right)	STAB1	missense;lof	0.001	1.85783e-40	1.85783e-40	chr3:52510391:T:C
Putamen (right)	STAB1	missense;lof	0.001	1.85783e-40	1.85783e-40	chr3:52510413:A:C
Putamen (right)	STAB1	missense;lof	0.001	1.85783e-40	1.85783e-40	chr3:52510413:A:G
Putamen (right)	STAB1	missense;lof	0.001	1.85783e-40	1.85783e-40	chr3:52510418:C:T
Putamen (right)	STAB1	missense;lof	0.001	1.85783e-40	1.85783e-40	chr3:52510461:G:A
Putamen (right)	STAB1	missense;lof	0.001	1.85783e-40	1.85783e-40	chr3:52510479:C:A
Putamen (right)	STAB1	missense;lof	0.001	1.85783e-40	1.85783e-40	chr3:52510479:C:T
Putamen (right)	STAB1	missense;lof	0.001	1.85783e-40	1.85783e-40	chr3:52510490:T:C
Putamen (right)	STAB1	missense;lof	0.001	1.85783e-40	1.85783e-40	chr3:52510502:G:A
Putamen (right)	STAB1	missense;lof	0.001	1.85783e-40	1.85783e-40	chr3:52511666:A:C
Putamen (right)	STAB1	missense;lof	0.001	1.85783e-40	1.85783e-40	chr3:52511680:G:A
Putamen (right)	STAB1	missense;lof	0.001	1.85783e-40	1.85783e-40	chr3:52511684:A:T
Putamen (right)	STAB1	missense;lof	0.001	1.85783e-40	1.85783e-40	chr3:52512377:T:C
Putamen (right)	STAB1	missense;lof	0.001	1.85783e-40	1.85783e-40	chr3:52502075:G:A
Putamen (right)	STAB1	missense;lof	0.001	1.85783e-40	1.85783e-40	chr3:52512407:G:A
Putamen (right)	STAB1	missense;lof	0.001	1.85783e-40	1.85783e-40	chr3:52512422:G:A
Putamen (right)	STAB1	missense;lof	0.001	1.85783e-40	1.85783e-40	chr3:52512600:T:C
Putamen (right)	STAB1	missense;lof	0.001	1.85783e-40	1.85783e-40	chr3:52512626:T:C
Putamen (right)	STAB1	missense;lof	0.001	1.85783e-40	1.85783e-40	chr3:52512876:C:T
Putamen (right)	STAB1	missense;lof	0.001	1.85783e-40	1.85783e-40	chr3:52512924:T:C
Putamen (right)	STAB1	missense;lof	0.001	1.85783e-40	1.85783e-40	chr3:52512945:C:A
Putamen (right)	STAB1	missense;lof	0.001	1.85783e-40	1.85783e-40	chr3:52513168:T:C
Putamen (right)	STAB1	missense;lof	0.001	1.85783e-40	1.85783e-40	chr3:52513240:G:A
Putamen (right)	STAB1	missense;lof	0.001	1.85783e-40	1.85783e-40	chr3:52513736:C:A
Putamen (right)	STAB1	missense;lof	0.001	1.85783e-40	1.85783e-40	chr3:52513769:A:G
Putamen (right)	STAB1	missense;lof	0.001	1.85783e-40	1.85783e-40	chr3:52513772:G:A
Putamen (right)	STAB1	missense;lof	0.001	1.85783e-40	1.85783e-40	chr3:52502165:T:A
Putamen (right)	STAB1	missense;lof	0.001	1.85783e-40	1.85783e-40	chr3:52513892:C:A
Putamen (right)	STAB1	missense;lof	0.001	1.85783e-40	1.85783e-40	chr3:52513893:C:A
Putamen (right)	STAB1	missense;lof	0.001	1.85783e-40	1.85783e-40	chr3:52514158:C:T
Putamen (right)	STAB1	missense;lof	0.001	1.85783e-40	1.85783e-40	chr3:52514167:T:G
Putamen (right)	STAB1	missense;lof	0.001	1.85783e-40	1.85783e-40	chr3:52514169:C:A
Putamen (right)	STAB1	missense;lof	0.001	1.85783e-40	1.85783e-40	chr3:52514188:A:G
Putamen (right)	STAB1	missense;lof	0.001	1.85783e-40	1.85783e-40	chr3:52514387:A:C
Putamen (right)	STAB1	missense;lof	0.001	1.85783e-40	1.85783e-40	chr3:52514795:G:T
Putamen (right)	STAB1	missense;lof	0.001	1.85783e-40	1.85783e-40	chr3:52514797:C:T
Putamen (right)	STAB1	missense;lof	0.001	1.85783e-40	1.85783e-40	chr3:52514798:G:C
Putamen (right)	STAB1	missense;lof	0.001	1.85783e-40	1.85783e-40	chr3:52515031:G:A
Putamen (right)	STAB1	missense;lof	0.001	1.85783e-40	1.85783e-40	chr3:52515442:G:A
Putamen (right)	STAB1	missense;lof	0.001	1.85783e-40	1.85783e-40	chr3:52515489:T:C
Putamen (right)	STAB1	missense;lof	0.001	1.85783e-40	1.85783e-40	chr3:52515490:G:A
Putamen (right)	STAB1	missense;lof	0.001	1.85783e-40	1.85783e-40	chr3:52516071:G:T
Putamen (right)	STAB1	missense;lof	0.001	1.85783e-40	1.85783e-40	chr3:52516089:G:A
Putamen (right)	STAB1	missense;lof	0.001	1.85783e-40	1.85783e-40	chr3:52516104:G:C
Putamen (right)	STAB1	missense;lof	0.001	1.85783e-40	1.85783e-40	chr3:52502171:G:T
Putamen (right)	STAB1	missense;lof	0.001	1.85783e-40	1.85783e-40	chr3:52516113:G:A
Putamen (right)	STAB1	missense;lof	0.001	1.85783e-40	1.85783e-40	chr3:52516121:C:T
Putamen (right)	STAB1	missense;lof	0.001	1.85783e-40	1.85783e-40	chr3:52516124:G:A
Putamen (right)	STAB1	missense;lof	0.001	1.85783e-40	1.85783e-40	chr3:52516125:G:A
Putamen (right)	STAB1	missense;lof	0.001	1.85783e-40	1.85783e-40	chr3:52516136:G:T
Putamen (right)	STAB1	missense;lof	0.001	1.85783e-40	1.85783e-40	chr3:52516154:G:A
Putamen (right)	STAB1	missense;lof	0.001	1.85783e-40	1.85783e-40	chr3:52516167:G:A
Putamen (right)	STAB1	missense;lof	0.001	1.85783e-40	1.85783e-40	chr3:52516185:G:C
Putamen (right)	STAB1	missense;lof	0.001	1.85783e-40	1.85783e-40	chr3:52502172:G:A
Putamen (right)	STAB1	missense;lof	0.001	1.85783e-40	1.85783e-40	chr3:52501217:T:G
Putamen (right)	STAB1	missense;lof	0.001	1.85783e-40	1.85783e-40	chr3:52516198:G:T
Putamen (right)	STAB1	missense;lof	0.001	1.85783e-40	1.85783e-40	chr3:52516203:G:A
Putamen (right)	STAB1	missense;lof	0.001	1.85783e-40	1.85783e-40	chr3:52516215:G:A
Putamen (right)	STAB1	missense;lof	0.001	1.85783e-40	1.85783e-40	chr3:52516358:T:C
Putamen (right)	STAB1	missense;lof	0.001	1.85783e-40	1.85783e-40	chr3:52516365:G:A
Putamen (right)	STAB1	missense;lof	0.001	1.85783e-40	1.85783e-40	chr3:52516388:G:C
Putamen (right)	STAB1	missense;lof	0.001	1.85783e-40	1.85783e-40	chr3:52516389:G:A
Putamen (right)	STAB1	missense;lof	0.001	1.85783e-40	1.85783e-40	chr3:52516403:G:A
Putamen (right)	STAB1	missense;lof	0.001	1.85783e-40	1.85783e-40	chr3:52502210:G:A
Putamen (right)	STAB1	missense;lof	0.001	1.85783e-40	1.85783e-40	chr3:52516410:G:T
Putamen (right)	STAB1	missense;lof	0.001	1.85783e-40	1.85783e-40	chr3:52516434:G:A
Putamen (right)	STAB1	missense;lof	0.001	1.85783e-40	1.85783e-40	chr3:52516736:C:A
Putamen (right)	STAB1	missense;lof	0.001	1.85783e-40	1.85783e-40	chr3:52516736:C:T
Putamen (right)	STAB1	missense;lof	0.001	1.85783e-40	1.85783e-40	chr3:52516738:G:A
Putamen (right)	STAB1	missense;lof	0.001	1.85783e-40	1.85783e-40	chr3:52516741:T:C
Putamen (right)	STAB1	missense;lof	0.001	1.85783e-40	1.85783e-40	chr3:52516753:G:A
Putamen (right)	STAB1	missense;lof	0.001	1.85783e-40	1.85783e-40	chr3:52502210:G:C
Putamen (right)	STAB1	missense;lof	0.001	1.85783e-40	1.85783e-40	chr3:52517011:G:A
Putamen (right)	STAB1	missense;lof	0.001	1.85783e-40	1.85783e-40	chr3:52517011:G:T
Putamen (right)	STAB1	missense;lof	0.001	1.85783e-40	1.85783e-40	chr3:52517029:C:A
Putamen (right)	STAB1	missense;lof	0.001	1.85783e-40	1.85783e-40	chr3:52517040:A:G
Putamen (right)	STAB1	missense;lof	0.001	1.85783e-40	1.85783e-40	chr3:52517046:G:C
Putamen (right)	STAB1	missense;lof	0.001	1.85783e-40	1.85783e-40	chr3:52517049:C:T
Putamen (right)	STAB1	missense;lof	0.001	1.85783e-40	1.85783e-40	chr3:52517050:C:T
Putamen (right)	STAB1	missense;lof	0.001	1.85783e-40	1.85783e-40	chr3:52517058:C:T
Putamen (right)	STAB1	missense;lof	0.001	1.85783e-40	1.85783e-40	chr3:52517059:G:A
Putamen (right)	STAB1	missense;lof	0.001	1.85783e-40	1.85783e-40	chr3:52517061:A:C
Putamen (right)	STAB1	missense;lof	0.001	1.85783e-40	1.85783e-40	chr3:52517061:A:T
Putamen (right)	STAB1	missense;lof	0.001	1.85783e-40	1.85783e-40	chr3:52517091:G:A
Putamen (right)	STAB1	missense;lof	0.001	1.85783e-40	1.85783e-40	chr3:52517094:G:A
Putamen (right)	STAB1	missense;lof	0.001	1.85783e-40	1.85783e-40	chr3:52517095:G:A
Putamen (right)	STAB1	missense;lof	0.001	1.85783e-40	1.85783e-40	chr3:52517109:G:A
Putamen (right)	STAB1	missense;lof	0.001	1.85783e-40	1.85783e-40	chr3:52517346:G:A
Putamen (right)	STAB1	missense;lof	0.001	1.85783e-40	1.85783e-40	chr3:52517347:G:T
Putamen (right)	STAB1	missense;lof	0.001	1.85783e-40	1.85783e-40	chr3:52517349:G:A
Putamen (right)	STAB1	missense;lof	0.001	1.85783e-40	1.85783e-40	chr3:52517352:T:G
Putamen (right)	STAB1	missense;lof	0.001	1.85783e-40	1.85783e-40	chr3:52517556:T:C
Putamen (right)	STAB1	missense;lof	0.001	1.85783e-40	1.85783e-40	chr3:52517884:A:G
Putamen (right)	STAB1	missense;lof	0.001	1.85783e-40	1.85783e-40	chr3:52517942:G:A
Putamen (right)	STAB1	missense;lof	0.001	1.85783e-40	1.85783e-40	chr3:52517948:G:A
Putamen (right)	STAB1	missense;lof	0.001	1.85783e-40	1.85783e-40	chr3:52517968:G:C
Putamen (right)	STAB1	missense;lof	0.001	1.85783e-40	1.85783e-40	chr3:52517971:G:A
Putamen (right)	STAB1	missense;lof	0.001	1.85783e-40	1.85783e-40	chr3:52517974:G:T
Putamen (right)	STAB1	missense;lof	0.001	1.85783e-40	1.85783e-40	chr3:52517975:G:A
Putamen (right)	STAB1	missense;lof	0.001	1.85783e-40	1.85783e-40	chr3:52517975:G:C
Putamen (right)	STAB1	missense;lof	0.001	1.85783e-40	1.85783e-40	chr3:52518560:G:A
Putamen (right)	STAB1	missense;lof	0.001	1.85783e-40	1.85783e-40	chr3:52518563:C:A
Putamen (right)	STAB1	missense;lof	0.001	1.85783e-40	1.85783e-40	chr3:52518581:C:T
Putamen (right)	STAB1	missense;lof	0.001	1.85783e-40	1.85783e-40	chr3:52502710:G:A
Putamen (right)	STAB1	missense;lof	0.001	1.85783e-40	1.85783e-40	chr3:52518772:A:G
Putamen (right)	STAB1	missense;lof	0.001	1.85783e-40	1.85783e-40	chr3:52518808:T:C
Putamen (right)	STAB1	missense;lof	0.001	1.85783e-40	1.85783e-40	chr3:52518840:G:A
Putamen (right)	STAB1	missense;lof	0.001	1.85783e-40	1.85783e-40	chr3:52518867:G:A
Putamen (right)	STAB1	missense;lof	0.001	1.85783e-40	1.85783e-40	chr3:52519280:A:T
Putamen (right)	STAB1	missense;lof	0.001	1.85783e-40	1.85783e-40	chr3:52519306:G:A
Putamen (right)	STAB1	missense;lof	0.001	1.85783e-40	1.85783e-40	chr3:52519306:G:C
Putamen (right)	STAB1	missense;lof	0.001	1.85783e-40	1.85783e-40	chr3:52519324:G:A
Putamen (right)	STAB1	missense;lof	0.001	1.85783e-40	1.85783e-40	chr3:52502722:A:G
Putamen (right)	STAB1	missense;lof	0.001	1.85783e-40	1.85783e-40	chr3:52519325:G:A
Putamen (right)	STAB1	missense;lof	0.001	1.85783e-40	1.85783e-40	chr3:52519334:A:C
Putamen (right)	STAB1	missense;lof	0.001	1.85783e-40	1.85783e-40	chr3:52519340:T:A
Putamen (right)	STAB1	missense;lof	0.001	1.85783e-40	1.85783e-40	chr3:52519357:C:A
Putamen (right)	STAB1	missense;lof	0.001	1.85783e-40	1.85783e-40	chr3:52519357:C:T
Putamen (right)	STAB1	missense;lof	0.001	1.85783e-40	1.85783e-40	chr3:52519510:T:A
Putamen (right)	STAB1	missense;lof	0.001	1.85783e-40	1.85783e-40	chr3:52519515:C:T
Putamen (right)	STAB1	missense;lof	0.001	1.85783e-40	1.85783e-40	chr3:52519535:G:A
Putamen (right)	STAB1	missense;lof	0.001	1.85783e-40	1.85783e-40	chr3:52519535:G:C
Putamen (right)	STAB1	missense;lof	0.001	1.85783e-40	1.85783e-40	chr3:52519551:G:T
Putamen (right)	STAB1	missense;lof	0.001	1.85783e-40	1.85783e-40	chr3:52519953:C:T
Putamen (right)	STAB1	missense;lof	0.001	1.85783e-40	1.85783e-40	chr3:52519998:C:A
Putamen (right)	STAB1	missense;lof	0.001	1.85783e-40	1.85783e-40	chr3:52520005:C:G
Putamen (right)	STAB1	missense;lof	0.001	1.85783e-40	1.85783e-40	chr3:52520008:C:T
Putamen (right)	STAB1	missense;lof	0.001	1.85783e-40	1.85783e-40	chr3:52520032:C:G
Putamen (right)	STAB1	missense;lof	0.001	1.85783e-40	1.85783e-40	chr3:52520058:C:T
Putamen (right)	STAB1	missense;lof	0.001	1.85783e-40	1.85783e-40	chr3:52503064:T:A
Putamen (right)	STAB1	missense;lof	0.001	1.85783e-40	1.85783e-40	chr3:52520067:C:T
Putamen (right)	STAB1	missense;lof	0.001	1.85783e-40	1.85783e-40	chr3:52520109:C:T
Putamen (right)	STAB1	missense;lof	0.001	1.85783e-40	1.85783e-40	chr3:52520113:A:T
Putamen (right)	STAB1	missense;lof	0.001	1.85783e-40	1.85783e-40	chr3:52520216:G:C
Putamen (right)	STAB1	missense;lof	0.001	1.85783e-40	1.85783e-40	chr3:52520247:T:C
Putamen (right)	STAB1	missense;lof	0.001	1.85783e-40	1.85783e-40	chr3:52520248:G:A
Putamen (right)	STAB1	missense;lof	0.001	1.85783e-40	1.85783e-40	chr3:52520249:C:T
Putamen (right)	STAB1	missense;lof	0.001	1.85783e-40	1.85783e-40	chr3:52520252:G:A
Putamen (right)	STAB1	missense;lof	0.001	1.85783e-40	1.85783e-40	chr3:52503064:T:C
Putamen (right)	STAB1	missense;lof	0.001	1.85783e-40	1.85783e-40	chr3:52501251:G:A
Putamen (right)	STAB1	missense;lof	0.001	1.85783e-40	1.85783e-40	chr3:52520265:C:T
Putamen (right)	STAB1	missense;lof	0.001	1.85783e-40	1.85783e-40	chr3:52520433:A:G
Putamen (right)	STAB1	missense;lof	0.001	1.85783e-40	1.85783e-40	chr3:52520435:T:G
Putamen (right)	STAB1	missense;lof	0.001	1.85783e-40	1.85783e-40	chr3:52520440:A:T
Putamen (right)	STAB1	missense;lof	0.001	1.85783e-40	1.85783e-40	chr3:52520442:C:G
Putamen (right)	STAB1	missense;lof	0.001	1.85783e-40	1.85783e-40	chr3:52520442:C:T
Putamen (right)	STAB1	missense;lof	0.001	1.85783e-40	1.85783e-40	chr3:52520443:G:A
Putamen (right)	STAB1	missense;lof	0.001	1.85783e-40	1.85783e-40	chr3:52520470:C:A
Putamen (right)	STAB1	missense;lof	0.001	1.85783e-40	1.85783e-40	chr3:52520470:C:G
Putamen (right)	STAB1	missense;lof	0.001	1.85783e-40	1.85783e-40	chr3:52503070:T:A
Putamen (right)	STAB1	missense;lof	0.001	1.85783e-40	1.85783e-40	chr3:52520470:C:T
Putamen (right)	STAB1	missense;lof	0.001	1.85783e-40	1.85783e-40	chr3:52520497:C:T
Putamen (right)	STAB1	missense;lof	0.001	1.85783e-40	1.85783e-40	chr3:52520499:C:A
Putamen (right)	STAB1	missense;lof	0.001	1.85783e-40	1.85783e-40	chr3:52520505:C:T
Putamen (right)	STAB1	missense;lof	0.001	1.85783e-40	1.85783e-40	chr3:52520509:G:T
Putamen (right)	STAB1	missense;lof	0.001	1.85783e-40	1.85783e-40	chr3:52520514:C:T
Putamen (right)	STAB1	missense;lof	0.001	1.85783e-40	1.85783e-40	chr3:52520515:G:C
Putamen (right)	STAB1	missense;lof	0.001	1.85783e-40	1.85783e-40	chr3:52520675:T:C
Putamen (right)	STAB1	missense;lof	0.001	1.85783e-40	1.85783e-40	chr3:52520805:G:A
Putamen (right)	STAB1	missense;lof	0.001	1.85783e-40	1.85783e-40	chr3:52520805:G:C
Putamen (right)	STAB1	missense;lof	0.001	1.85783e-40	1.85783e-40	chr3:52520981:G:T
Putamen (right)	STAB1	missense;lof	0.001	1.85783e-40	1.85783e-40	chr3:52520985:A:T
Putamen (right)	STAB1	missense;lof	0.001	1.85783e-40	1.85783e-40	chr3:52520999:T:C
Putamen (right)	STAB1	missense;lof	0.001	1.85783e-40	1.85783e-40	chr3:52521367:C:T
Putamen (right)	STAB1	missense;lof	0.001	1.85783e-40	1.85783e-40	chr3:52521369:G:A
Putamen (right)	STAB1	missense;lof	0.001	1.85783e-40	1.85783e-40	chr3:52521384:C:T
Putamen (right)	STAB1	missense;lof	0.001	1.85783e-40	1.85783e-40	chr3:52521430:G:A
Putamen (right)	STAB1	missense;lof	0.001	1.85783e-40	1.85783e-40	chr3:52503356:G:T
Putamen (right)	STAB1	missense;lof	0.001	1.85783e-40	1.85783e-40	chr3:52521435:T:G
Putamen (right)	STAB1	missense;lof	0.001	1.85783e-40	1.85783e-40	chr3:52521441:T:C
Putamen (right)	STAB1	missense;lof	0.001	1.85783e-40	1.85783e-40	chr3:52521465:G:A
Putamen (right)	STAB1	missense;lof	0.001	1.85783e-40	1.85783e-40	chr3:52521478:G:C
Putamen (right)	STAB1	missense;lof	0.001	1.85783e-40	1.85783e-40	chr3:52521479:T:G
Putamen (right)	STAB1	missense;lof	0.001	1.85783e-40	1.85783e-40	chr3:52521493:T:C
Putamen (right)	STAB1	missense;lof	0.001	1.85783e-40	1.85783e-40	chr3:52521495:G:A
Putamen (right)	STAB1	missense;lof	0.001	1.85783e-40	1.85783e-40	chr3:52521510:G:A
Putamen (right)	STAB1	missense;lof	0.001	1.85783e-40	1.85783e-40	chr3:52521596:C:T
Putamen (right)	STAB1	missense;lof	0.001	1.85783e-40	1.85783e-40	chr3:52521631:G:C
Putamen (right)	STAB1	missense;lof	0.001	1.85783e-40	1.85783e-40	chr3:52503383:C:A
Putamen (right)	STAB1	missense;lof	0.001	1.85783e-40	1.85783e-40	chr3:52521668:G:A
Putamen (right)	STAB1	missense;lof	0.001	1.85783e-40	1.85783e-40	chr3:52521677:G:T
Putamen (right)	STAB1	missense;lof	0.001	1.85783e-40	1.85783e-40	chr3:52521685:T:A
Putamen (right)	STAB1	missense;lof	0.001	1.85783e-40	1.85783e-40	chr3:52521858:T:C
Putamen (right)	STAB1	missense;lof	0.001	1.85783e-40	1.85783e-40	chr3:52521865:C:G
Putamen (right)	STAB1	missense;lof	0.001	1.85783e-40	1.85783e-40	chr3:52521871:G:A
Putamen (right)	STAB1	missense;lof	0.001	1.85783e-40	1.85783e-40	chr3:52521892:G:A
Putamen (right)	STAB1	missense;lof	0.001	1.85783e-40	1.85783e-40	chr3:52521907:G:A
Putamen (right)	STAB1	missense;lof	0.001	1.85783e-40	1.85783e-40	chr3:52503445:G:C
Putamen (right)	STAB1	missense;lof	0.001	1.85783e-40	1.85783e-40	chr3:52521924:T:C
Putamen (right)	STAB1	missense;lof	0.001	1.85783e-40	1.85783e-40	chr3:52521948:A:G
Putamen (right)	STAB1	missense;lof	0.001	1.85783e-40	1.85783e-40	chr3:52522081:G:A
Putamen (right)	STAB1	missense;lof	0.001	1.85783e-40	1.85783e-40	chr3:52522133:A:G
Putamen (right)	STAB1	missense;lof	0.001	1.85783e-40	1.85783e-40	chr3:52522138:G:A
Putamen (right)	STAB1	missense;lof	0.001	1.85783e-40	1.85783e-40	chr3:52522138:G:T
Putamen (right)	STAB1	missense;lof	0.001	1.85783e-40	1.85783e-40	chr3:52522139:G:T
Putamen (right)	STAB1	missense;lof	0.001	1.85783e-40	1.85783e-40	chr3:52503448:G:A
Putamen (right)	STAB1	missense;lof	0.001	1.85783e-40	1.85783e-40	chr3:52522171:T:A
Putamen (right)	STAB1	missense;lof	0.001	1.85783e-40	1.85783e-40	chr3:52522186:C:T
Putamen (right)	STAB1	missense;lof	0.001	1.85783e-40	1.85783e-40	chr3:52522189:G:A
Putamen (right)	STAB1	missense;lof	0.001	1.85783e-40	1.85783e-40	chr3:52522195:T:C
Putamen (right)	STAB1	missense;lof	0.001	1.85783e-40	1.85783e-40	chr3:52522206:C:G
Putamen (right)	STAB1	missense;lof	0.001	1.85783e-40	1.85783e-40	chr3:52522207:G:A
Putamen (right)	STAB1	missense;lof	0.001	1.85783e-40	1.85783e-40	chr3:52522225:G:A
Putamen (right)	STAB1	missense;lof	0.001	1.85783e-40	1.85783e-40	chr3:52522336:C:G
Putamen (right)	STAB1	missense;lof	0.001	1.85783e-40	1.85783e-40	chr3:52503457:T:C
Putamen (right)	STAB1	missense;lof	0.001	1.85783e-40	1.85783e-40	chr3:52522349:G:A
Putamen (right)	STAB1	missense;lof	0.001	1.85783e-40	1.85783e-40	chr3:52522363:G:C
Putamen (right)	STAB1	missense;lof	0.001	1.85783e-40	1.85783e-40	chr3:52522371:T:A
Putamen (right)	STAB1	missense;lof	0.001	1.85783e-40	1.85783e-40	chr3:52522385:T:C
Putamen (right)	STAB1	missense;lof	0.001	1.85783e-40	1.85783e-40	chr3:52522403:C:T
Putamen (right)	STAB1	missense;lof	0.001	1.85783e-40	1.85783e-40	chr3:52503458:G:C
Putamen (right)	STAB1	missense;lof	0.001	1.85783e-40	1.85783e-40	chr3:52522438:C:T
Putamen (right)	STAB1	missense;lof	0.001	1.85783e-40	1.85783e-40	chr3:52522459:G:A
Putamen (right)	STAB1	missense;lof	0.001	1.85783e-40	1.85783e-40	chr3:52522465:C:T
Putamen (right)	STAB1	missense;lof	0.001	1.85783e-40	1.85783e-40	chr3:52522576:A:G
Putamen (right)	STAB1	missense;lof	0.001	1.85783e-40	1.85783e-40	chr3:52522593:G:A
Putamen (right)	STAB1	missense;lof	0.001	1.85783e-40	1.85783e-40	chr3:52522610:C:A
Putamen (right)	STAB1	missense;lof	0.001	1.85783e-40	1.85783e-40	chr3:52522611:T:A
Putamen (right)	STAB1	missense;lof	0.001	1.85783e-40	1.85783e-40	chr3:52522634:C:G
Putamen (right)	STAB1	missense;lof	0.001	1.85783e-40	1.85783e-40	chr3:52522656:G:A
Putamen (right)	STAB1	missense;lof	0.001	1.85783e-40	1.85783e-40	chr3:52522657:C:T
Putamen (right)	STAB1	missense;lof	0.001	1.85783e-40	1.85783e-40	chr3:52522668:C:G
Putamen (right)	STAB1	missense;lof	0.001	1.85783e-40	1.85783e-40	chr3:52522669:A:G
Putamen (right)	STAB1	missense;lof	0.001	1.85783e-40	1.85783e-40	chr3:52522671:C:T
Putamen (right)	STAB1	missense;lof	0.001	1.85783e-40	1.85783e-40	chr3:52503484:A:T
Putamen (right)	STAB1	missense;lof	0.001	1.85783e-40	1.85783e-40	chr3:52501254:C:T
Putamen (right)	STAB1	missense;lof	0.001	1.85783e-40	1.85783e-40	chr3:52522829:C:T
Putamen (right)	STAB1	missense;lof	0.001	1.85783e-40	1.85783e-40	chr3:52522842:C:T
Putamen (right)	STAB1	missense;lof	0.001	1.85783e-40	1.85783e-40	chr3:52522914:G:C
Putamen (right)	STAB1	missense;lof	0.001	1.85783e-40	1.85783e-40	chr3:52522926:G:T
Putamen (right)	STAB1	missense;lof	0.001	1.85783e-40	1.85783e-40	chr3:52522932:G:A
Putamen (right)	STAB1	missense;lof	0.001	1.85783e-40	1.85783e-40	chr3:52522940:G:A
Putamen (right)	STAB1	missense;lof	0.001	1.85783e-40	1.85783e-40	chr3:52522940:G:C
Putamen (right)	STAB1	missense;lof	0.001	1.85783e-40	1.85783e-40	chr3:52523028:T:G
Putamen (right)	STAB1	missense;lof	0.001	1.85783e-40	1.85783e-40	chr3:52523040:G:A
Putamen (right)	STAB1	missense;lof	0.001	1.85783e-40	1.85783e-40	chr3:52503506:A:T
Putamen (right)	STAB1	missense;lof	0.001	1.85783e-40	1.85783e-40	chr3:52523048:G:A
Putamen (right)	STAB1	missense;lof	0.001	1.85783e-40	1.85783e-40	chr3:52523054:G:A
Putamen (right)	STAB1	missense;lof	0.001	1.85783e-40	1.85783e-40	chr3:52523055:T:C
Putamen (right)	STAB1	missense;lof	0.001	1.85783e-40	1.85783e-40	chr3:52523079:A:T
Putamen (right)	STAB1	missense;lof	0.001	1.85783e-40	1.85783e-40	chr3:52523087:C:A
Putamen (right)	STAB1	missense;lof	0.001	1.85783e-40	1.85783e-40	chr3:52523130:A:G
Putamen (right)	STAB1	missense;lof	0.001	1.85783e-40	1.85783e-40	chr3:52523234:T:C
Putamen (right)	STAB1	missense;lof	0.001	1.85783e-40	1.85783e-40	chr3:52523238:C:T
Putamen (right)	STAB1	missense;lof	0.001	1.85783e-40	1.85783e-40	chr3:52523301:C:T
Putamen (right)	STAB1	missense;lof	0.001	1.85783e-40	1.85783e-40	chr3:52523304:T:C
Putamen (right)	STAB1	missense;lof	0.001	1.85783e-40	1.85783e-40	chr3:52523324:G:T
Putamen (right)	STAB1	missense;lof	0.001	1.85783e-40	1.85783e-40	chr3:52523431:T:C
Putamen (right)	STAB1	missense;lof	0.001	1.85783e-40	1.85783e-40	chr3:52523431:T:G
Putamen (right)	STAB1	missense;lof	0.001	1.85783e-40	1.85783e-40	chr3:52523436:G:A
Putamen (right)	STAB1	missense;lof	0.001	1.85783e-40	1.85783e-40	chr3:52523442:G:C
Putamen (right)	STAB1	missense;lof	0.001	1.85783e-40	1.85783e-40	chr3:52503794:G:T
Putamen (right)	STAB1	missense;lof	0.001	1.85783e-40	1.85783e-40	chr3:52523449:A:G
Putamen (right)	STAB1	missense;lof	0.001	1.85783e-40	1.85783e-40	chr3:52523505:C:T
Putamen (right)	STAB1	missense;lof	0.001	1.85783e-40	1.85783e-40	chr3:52523529:C:A
Putamen (right)	STAB1	missense;lof	0.001	1.85783e-40	1.85783e-40	chr3:52523670:G:T
Putamen (right)	STAB1	missense;lof	0.001	1.85783e-40	1.85783e-40	chr3:52523707:A:G
Putamen (right)	STAB1	missense;lof	0.001	1.85783e-40	1.85783e-40	chr3:52523709:G:T
Putamen (right)	STAB1	missense;lof	0.001	1.85783e-40	1.85783e-40	chr3:52523714:C:G
Putamen (right)	STAB1	missense;lof	0.001	1.85783e-40	1.85783e-40	chr3:52523716:T:G
Putamen (right)	STAB1	missense;lof	0.001	1.85783e-40	1.85783e-40	chr3:52523717:C:G
Putamen (right)	STAB1	missense;lof	0.001	1.85783e-40	1.85783e-40	chr3:52503829:T:C
Putamen (right)	STAB1	missense;lof	0.001	1.85783e-40	1.85783e-40	chr3:52523745:C:A
Putamen (right)	STAB1	missense;lof	0.001	1.85783e-40	1.85783e-40	chr3:52523998:T:C
Putamen (right)	STAB1	missense;lof	0.001	1.85783e-40	1.85783e-40	chr3:52524014:C:G
Putamen (right)	STAB1	missense;lof	0.001	1.85783e-40	1.85783e-40	chr3:52524163:T:C
Putamen (right)	STAB1	missense;lof	0.001	1.85783e-40	1.85783e-40	chr3:52524164:C:G
Putamen (right)	STAB1	missense;lof	0.001	1.85783e-40	1.85783e-40	chr3:52524172:A:C
Putamen (right)	STAB1	missense;lof	0.001	1.85783e-40	1.85783e-40	chr3:52524173:A:G
Putamen (right)	STAB1	missense;lof	0.001	1.85783e-40	1.85783e-40	chr3:52503831:C:G
Putamen (right)	STAB1	missense;lof	0.001	1.85783e-40	1.85783e-40	chr3:52524184:G:T
Putamen (right)	STAB1	missense;lof	0.001	1.85783e-40	1.85783e-40	chr3:52524331:C:T
Putamen (right)	STAB1	missense;lof	0.001	1.85783e-40	1.85783e-40	chr3:52495414:A:G
Putamen (right)	STAB1	missense;lof	0.001	1.85783e-40	1.85783e-40	chr3:52495416:G:A
Putamen (right)	STAB1	missense;lof	0.001	1.85783e-40	1.85783e-40	chr3:52495482:CA:C
Putamen (right)	STAB1	missense;lof	0.001	1.85783e-40	1.85783e-40	chr3:52495492:G:A
Putamen (right)	STAB1	missense;lof	0.001	1.85783e-40	1.85783e-40	chr3:52501133:A:AGGCCCCTGACCACACCCTGCCTGT
Putamen (right)	STAB1	missense;lof	0.001	1.85783e-40	1.85783e-40	chr3:52503841:T:C
Putamen (right)	STAB1	missense;lof	0.001	1.85783e-40	1.85783e-40	chr3:52501165:G:C
Putamen (right)	STAB1	missense;lof	0.001	1.85783e-40	1.85783e-40	chr3:52501240:G:GAAGCAGACGTGTCC
Putamen (right)	STAB1	missense;lof	0.001	1.85783e-40	1.85783e-40	chr3:52501304:T:A
Putamen (right)	STAB1	missense;lof	0.001	1.85783e-40	1.85783e-40	chr3:52501734:C:G
Putamen (right)	STAB1	missense;lof	0.001	1.85783e-40	1.85783e-40	chr3:52501737:G:A
Putamen (right)	STAB1	missense;lof	0.001	1.85783e-40	1.85783e-40	chr3:52501755:T:A
Putamen (right)	STAB1	missense;lof	0.001	1.85783e-40	1.85783e-40	chr3:52502093:T:C
Putamen (right)	STAB1	missense;lof	0.001	1.85783e-40	1.85783e-40	chr3:52504074:G:A
Putamen (right)	STAB1	missense;lof	0.001	1.85783e-40	1.85783e-40	chr3:52504077:C:T
Putamen (right)	STAB1	missense;lof	0.001	1.85783e-40	1.85783e-40	chr3:52504078:A:C
Putamen (right)	STAB1	missense;lof	0.001	1.85783e-40	1.85783e-40	chr3:52504149:A:G
Putamen (right)	STAB1	missense;lof	0.001	1.85783e-40	1.85783e-40	chr3:52501298:T:C
Putamen (right)	STAB1	missense;lof	0.001	1.85783e-40	1.85783e-40	chr3:52504467:G:A
Putamen (right)	STAB1	missense;lof	0.001	1.85783e-40	1.85783e-40	chr3:52504499:T:G
Putamen (right)	STAB1	missense;lof	0.001	1.85783e-40	1.85783e-40	chr3:52504500:T:C
Putamen (right)	STAB1	missense;lof	0.001	1.85783e-40	1.85783e-40	chr3:52512934:CA:C
Putamen (right)	STAB1	missense;lof	0.001	1.85783e-40	1.85783e-40	chr3:52513161:G:T
Putamen (right)	STAB1	missense;lof	0.001	1.85783e-40	1.85783e-40	chr3:52513715:A:G
Putamen (right)	STAB1	missense;lof	0.001	1.85783e-40	1.85783e-40	chr3:52513780:CA:C
Putamen (right)	STAB1	missense;lof	0.001	1.85783e-40	1.85783e-40	chr3:52513795:G:T
Putamen (right)	STAB1	missense;lof	0.001	1.85783e-40	1.85783e-40	chr3:52514214:G:A
Putamen (right)	STAB1	missense;lof	0.001	1.85783e-40	1.85783e-40	chr3:52514214:G:C
Putamen (right)	STAB1	missense;lof	0.001	1.85783e-40	1.85783e-40	chr3:52514364:G:A
Putamen (right)	STAB1	missense;lof	0.001	1.85783e-40	1.85783e-40	chr3:52504509:T:C
Putamen (right)	STAB1	missense;lof	0.001	1.85783e-40	1.85783e-40	chr3:52514497:G:A
Putamen (right)	STAB1	missense;lof	0.001	1.85783e-40	1.85783e-40	chr3:52514782:AC:A
Putamen (right)	STAB1	missense;lof	0.001	1.85783e-40	1.85783e-40	chr3:52515485:C:G
Putamen (right)	STAB1	missense;lof	0.001	1.85783e-40	1.85783e-40	chr3:52515504:C:T
Putamen (right)	STAB1	missense;lof	0.001	1.85783e-40	1.85783e-40	chr3:52516041:A:G
Putamen (right)	STAB1	missense;lof	0.001	1.85783e-40	1.85783e-40	chr3:52516102:A:AG
Putamen (right)	STAB1	missense;lof	0.001	1.85783e-40	1.85783e-40	chr3:52516102:AG:A
Putamen (right)	STAB1	missense;lof	0.001	1.85783e-40	1.85783e-40	chr3:52504514:C:T
Putamen (right)	STAB1	missense;lof	0.001	1.85783e-40	1.85783e-40	chr3:52516143:TC:T
Putamen (right)	STAB1	missense;lof	0.001	1.85783e-40	1.85783e-40	chr3:52516225:CA:C
Putamen (right)	STAB1	missense;lof	0.001	1.85783e-40	1.85783e-40	chr3:52516408:CTG:C
Putamen (right)	STAB1	missense;lof	0.001	1.85783e-40	1.85783e-40	chr3:52516409:T:TGTGTC
Putamen (right)	STAB1	missense;lof	0.001	1.85783e-40	1.85783e-40	chr3:52516430:CA:C
Putamen (right)	STAB1	missense;lof	0.001	1.85783e-40	1.85783e-40	chr3:52516430:C:T
Putamen (right)	STAB1	missense;lof	0.001	1.85783e-40	1.85783e-40	chr3:52516533:G:GC
Putamen (right)	STAB1	missense;lof	0.001	1.85783e-40	1.85783e-40	chr3:52517048:AC:A
Putamen (right)	STAB1	missense;lof	0.001	1.85783e-40	1.85783e-40	chr3:52517051:TG:T
Putamen (right)	STAB1	missense;lof	0.001	1.85783e-40	1.85783e-40	chr3:52517066:C:A
Putamen (right)	STAB1	missense;lof	0.001	1.85783e-40	1.85783e-40	chr3:52504841:G:A
Putamen (right)	STAB1	missense;lof	0.001	1.85783e-40	1.85783e-40	chr3:52517086:TG:T
Putamen (right)	STAB1	missense;lof	0.001	1.85783e-40	1.85783e-40	chr3:52517324:T:TAA
Putamen (right)	STAB1	missense;lof	0.001	1.85783e-40	1.85783e-40	chr3:52517552:C:CT
Putamen (right)	STAB1	missense;lof	0.001	1.85783e-40	1.85783e-40	chr3:52517565:CG:C
Putamen (right)	STAB1	missense;lof	0.001	1.85783e-40	1.85783e-40	chr3:52517575:AC:A
Putamen (right)	STAB1	missense;lof	0.001	1.85783e-40	1.85783e-40	chr3:52517913:CA:C
Putamen (right)	STAB1	missense;lof	0.001	1.85783e-40	1.85783e-40	chr3:52518534:A:G
Putamen (right)	STAB1	missense;lof	0.001	1.85783e-40	1.85783e-40	chr3:52518601:C:CAA
Putamen (right)	STAB1	missense;lof	0.001	1.85783e-40	1.85783e-40	chr3:52518614:G:A
Putamen (right)	STAB1	missense;lof	0.001	1.85783e-40	1.85783e-40	chr3:52518728:GC:G
Putamen (right)	STAB1	missense;lof	0.001	1.85783e-40	1.85783e-40	chr3:52518786:C:CGGCGGCT
Putamen (right)	STAB1	missense;lof	0.001	1.85783e-40	1.85783e-40	chr3:52518824:C:G
Putamen (right)	STAB1	missense;lof	0.001	1.85783e-40	1.85783e-40	chr3:52518833:CCT:C
Putamen (right)	STAB1	missense;lof	0.001	1.85783e-40	1.85783e-40	chr3:52518871:T:C
Putamen (right)	STAB1	missense;lof	0.001	1.85783e-40	1.85783e-40	chr3:52519256:G:GC
Putamen (right)	STAB1	missense;lof	0.001	1.85783e-40	1.85783e-40	chr3:52519262:A:C
Putamen (right)	STAB1	missense;lof	0.001	1.85783e-40	1.85783e-40	chr3:52519263:G:C
Putamen (right)	STAB1	missense;lof	0.001	1.85783e-40	1.85783e-40	chr3:52519328:TC:T
Putamen (right)	STAB1	missense;lof	0.001	1.85783e-40	1.85783e-40	chr3:52519390:GC:G
Putamen (right)	STAB1	missense;lof	0.001	1.85783e-40	1.85783e-40	chr3:52519405:G:A
Putamen (right)	STAB1	missense;lof	0.001	1.85783e-40	1.85783e-40	chr3:52519523:G:GC
Putamen (right)	STAB1	missense;lof	0.001	1.85783e-40	1.85783e-40	chr3:52519527:AG:A
Putamen (right)	STAB1	missense;lof	0.001	1.85783e-40	1.85783e-40	chr3:52505362:G:A
Putamen (right)	STAB1	missense;lof	0.001	1.85783e-40	1.85783e-40	chr3:52519943:G:A
Putamen (right)	STAB1	missense;lof	0.001	1.85783e-40	1.85783e-40	chr3:52519968:C:T
Putamen (right)	STAB1	missense;lof	0.001	1.85783e-40	1.85783e-40	chr3:52520043:C:T
Putamen (right)	STAB1	missense;lof	0.001	1.85783e-40	1.85783e-40	chr3:52520122:T:C
Putamen (right)	STAB1	missense;lof	0.001	1.85783e-40	1.85783e-40	chr3:52520229:TG:T
Putamen (right)	STAB1	missense;lof	0.001	1.85783e-40	1.85783e-40	chr3:52520240:C:T
Putamen (right)	STAB1	missense;lof	0.001	1.85783e-40	1.85783e-40	chr3:52520255:AC:A
Putamen (right)	STAB1	missense;lof	0.001	1.85783e-40	1.85783e-40	chr3:52520265:CTT:C
Putamen (right)	STAB1	missense;lof	0.001	1.85783e-40	1.85783e-40	chr3:52505673:T:G
Putamen (right)	STAB1	missense;lof	0.001	1.85783e-40	1.85783e-40	chr3:52520291:G:A
Putamen (right)	STAB1	missense;lof	0.001	1.85783e-40	1.85783e-40	chr3:52520291:G:C
Putamen (right)	STAB1	missense;lof	0.001	1.85783e-40	1.85783e-40	chr3:52520525:CTT:C
Putamen (right)	STAB1	missense;lof	0.001	1.85783e-40	1.85783e-40	chr3:52520544:C:T
Putamen (right)	STAB1	missense;lof	0.001	1.85783e-40	1.85783e-40	chr3:52520690:C:T
Putamen (right)	STAB1	missense;lof	0.001	1.85783e-40	1.85783e-40	chr3:52505681:C:A
Putamen (right)	STAB1	missense;lof	0.001	1.85783e-40	1.85783e-40	chr3:52520935:C:A
Putamen (right)	STAB1	missense;lof	0.001	1.85783e-40	1.85783e-40	chr3:52521512:T:C
Putamen (right)	STAB1	missense;lof	0.001	1.85783e-40	1.85783e-40	chr3:52521606:C:A
Putamen (right)	STAB1	missense;lof	0.001	1.85783e-40	1.85783e-40	chr3:52521671:G:A
Putamen (right)	STAB1	missense;lof	0.001	1.85783e-40	1.85783e-40	chr3:52521855:G:GT
Putamen (right)	STAB1	missense;lof	0.001	1.85783e-40	1.85783e-40	chr3:52521860:T:TA
Putamen (right)	STAB1	missense;lof	0.001	1.85783e-40	1.85783e-40	chr3:52521879:G:T
Putamen (right)	STAB1	missense;lof	0.001	1.85783e-40	1.85783e-40	chr3:52521907:G:GT
Putamen (right)	STAB1	missense;lof	0.001	1.85783e-40	1.85783e-40	chr3:52505705:C:T
Putamen (right)	STAB1	missense;lof	0.001	1.85783e-40	1.85783e-40	chr3:52521908:T:A
Putamen (right)	STAB1	missense;lof	0.001	1.85783e-40	1.85783e-40	chr3:52521926:T:G
Putamen (right)	STAB1	missense;lof	0.001	1.85783e-40	1.85783e-40	chr3:52522093:C:T
Putamen (right)	STAB1	missense;lof	0.001	1.85783e-40	1.85783e-40	chr3:52522098:AG:A
Putamen (right)	STAB1	missense;lof	0.001	1.85783e-40	1.85783e-40	chr3:52522117:AC:A
Putamen (right)	STAB1	missense;lof	0.001	1.85783e-40	1.85783e-40	chr3:52522220:G:GCA
Putamen (right)	STAB1	missense;lof	0.001	1.85783e-40	1.85783e-40	chr3:52522342:TG:T
Putamen (right)	STAB1	missense;lof	0.001	1.85783e-40	1.85783e-40	chr3:52522378:C:T
Putamen (right)	STAB1	missense;lof	0.001	1.85783e-40	1.85783e-40	chr3:52522394:C:A
Putamen (right)	STAB1	missense;lof	0.001	1.85783e-40	1.85783e-40	chr3:52522437:C:A
Putamen (right)	STAB1	missense;lof	0.001	1.85783e-40	1.85783e-40	chr3:52505722:C:T
Putamen (right)	STAB1	missense;lof	0.001	1.85783e-40	1.85783e-40	chr3:52522475:G:A
Putamen (right)	STAB1	missense;lof	0.001	1.85783e-40	1.85783e-40	chr3:52522553:A:T
Putamen (right)	STAB1	missense;lof	0.001	1.85783e-40	1.85783e-40	chr3:52522556:G:GAA
Putamen (right)	STAB1	missense;lof	0.001	1.85783e-40	1.85783e-40	chr3:52522615:C:A
Putamen (right)	STAB1	missense;lof	0.001	1.85783e-40	1.85783e-40	chr3:52522634:C:A
Putamen (right)	STAB1	missense;lof	0.001	1.85783e-40	1.85783e-40	chr3:52522638:GC:G
Putamen (right)	STAB1	missense;lof	0.001	1.85783e-40	1.85783e-40	chr3:52522652:CCTTG:C
Putamen (right)	STAB1	missense;lof	0.001	1.85783e-40	1.85783e-40	chr3:52522655:TG:T
Putamen (right)	STAB1	missense;lof	0.001	1.85783e-40	1.85783e-40	chr3:52522670:GCT:G
Putamen (right)	STAB1	missense;lof	0.001	1.85783e-40	1.85783e-40	chr3:52505725:A:G
Putamen (right)	STAB1	missense;lof	0.001	1.85783e-40	1.85783e-40	chr3:52522849:GGACT:G
Putamen (right)	STAB1	missense;lof	0.001	1.85783e-40	1.85783e-40	chr3:52522875:TAGTC:T
Putamen (right)	STAB1	missense;lof	0.001	1.85783e-40	1.85783e-40	chr3:52522905:C:G
Putamen (right)	STAB1	missense;lof	0.001	1.85783e-40	1.85783e-40	chr3:52522931:C:CGTGT
Putamen (right)	STAB1	missense;lof	0.001	1.85783e-40	1.85783e-40	chr3:52523035:C:A
Putamen (right)	STAB1	missense;lof	0.001	1.85783e-40	1.85783e-40	chr3:52523036:C:T
Putamen (right)	STAB1	missense;lof	0.001	1.85783e-40	1.85783e-40	chr3:52523042:C:T
Putamen (right)	STAB1	missense;lof	0.001	1.85783e-40	1.85783e-40	chr3:52523272:CT:C
Putamen (right)	STAB1	missense;lof	0.001	1.85783e-40	1.85783e-40	chr3:52505749:C:T
Putamen (right)	STAB1	missense;lof	0.001	1.85783e-40	1.85783e-40	chr3:52523299:GAC:G
Putamen (right)	STAB1	missense;lof	0.001	1.85783e-40	1.85783e-40	chr3:52523476:T:TAA
Putamen (right)	STAB1	missense;lof	0.001	1.85783e-40	1.85783e-40	chr3:52523497:GGA:G
Putamen (right)	STAB1	missense;lof	0.001	1.85783e-40	1.85783e-40	chr3:52523513:CCA:C
Putamen (right)	STAB1	missense;lof	0.001	1.85783e-40	1.85783e-40	chr3:52523518:C:A
Putamen (right)	STAB1	missense;lof	0.001	1.85783e-40	1.85783e-40	chr3:52523577:G:A
Putamen (right)	STAB1	missense;lof	0.001	1.85783e-40	1.85783e-40	chr3:52523657:AG:A
Putamen (right)	STAB1	missense;lof	0.001	1.85783e-40	1.85783e-40	chr3:52523727:GC:G
Putamen (right)	STAB1	missense;lof	0.001	1.85783e-40	1.85783e-40	chr3:52523744:AC:A
Putamen (right)	STAB1	missense;lof	0.001	1.85783e-40	1.85783e-40	chr3:52505750:G:T
Putamen (right)	STAB1	missense;lof	0.001	1.85783e-40	1.85783e-40	chr3:52523758:T:C
Putamen (right)	STAB1	missense;lof	0.001	1.85783e-40	1.85783e-40	chr3:52523857:C:CTGTT
Putamen (right)	STAB1	missense;lof	0.001	1.85783e-40	1.85783e-40	chr3:52523870:G:T
Putamen (right)	STAB1	missense;lof	0.001	1.85783e-40	1.85783e-40	chr3:52523871:C:T
Putamen (right)	STAB1	missense;lof	0.001	1.85783e-40	1.85783e-40	chr3:52523889:G:GAAGCCCCACCTGT
Putamen (right)	STAB1	missense;lof	0.001	1.85783e-40	1.85783e-40	chr3:52523914:T:TG
Putamen (right)	STAB1	missense;lof	0.001	1.85783e-40	1.85783e-40	chr3:52523969:C:G
Putamen (right)	STAB1	missense;lof	0.001	1.85783e-40	1.85783e-40	chr3:52523976:GC:G
Putamen (right)	STAB1	missense;lof	0.001	1.85783e-40	1.85783e-40	chr3:52523991:A:AC
Putamen (right)	STAB1	missense;lof	0.001	1.85783e-40	1.85783e-40	chr3:52524098:A:G
Putamen (right)	STAB1	missense;lof	0.001	1.85783e-40	1.85783e-40	chr3:52524121:G:GACTT
Putamen (right)	STAB1	missense;lof	0.001	1.85783e-40	1.85783e-40	chr3:52524134:G:A
Putamen (right)	STAB1	missense;lof	0.001	1.85783e-40	1.85783e-40	chr3:52505767:T:C
Putamen (right)	STAB1	missense;lof	0.001	1.85783e-40	1.85783e-40	chr3:52524164:C:CT
Putamen (right)	STAB1	missense;lof	0.001	1.85783e-40	1.85783e-40	chr3:52524175:C:CCTGT
Putamen (right)	STAB1	missense;lof	0.001	1.85783e-40	1.85783e-40	chr3:52524175:CCT:C
Putamen (right)	STAB1	missense;lof	0.001	1.85783e-40	1.85783e-40	chr3:52524298:AG:A
Putamen (right)	STAB1	missense;lof	0.001	1.85783e-40	1.85783e-40	chr3:52524299:G:T
Putamen (right)	STAB1	missense;lof	0.001	1.85783e-40	1.85783e-40	chr3:52524300:G:GACTC
Putamen (right)	STAB1	missense;lof	0.001	1.85783e-40	1.85783e-40	chr3:52524304:C:G
Putamen (right)	STAB1	missense;lof	0.001	1.85783e-40	1.85783e-40	chr3:52524318:G:GACTT
Putamen (right)	STAB1	missense;lof	0.001	1.85783e-40	1.85783e-40	chr3:52524326:T:TGACA
Putamen (right)	STAB1	missense;lof	0.001	1.85783e-40	1.85783e-40	chr3:52524333:C:T
Putamen (right)	STAB1	missense;lof	0.001	1.85783e-40	1.85783e-40	chr3:52524343:TCA:T
Putamen (right)	STAB1	missense;lof	0.001	1.85783e-40	1.85783e-40	chr3:52524350:C:CAAGT
Putamen (right)	STAB1	missense;lof	0.001	1.85783e-40	1.85783e-40	chr3:52524354:T:C
Putamen (right)	STAB1	missense;lof	0.001	1.85783e-40	1.85783e-40	chr3:52505883:G:C
Putamen (right)	STAB1	missense;lof	0.001	1.85783e-40	1.85783e-40	chr3:52505884:G:A
Putamen (right)	STAB1	missense;lof	0.001	1.85783e-40	1.85783e-40	chr3:52505884:G:T
Putamen (right)	STAB1	missense;lof	0.001	1.85783e-40	1.85783e-40	chr3:52505892:A:C
Putamen (right)	STAB1	missense;lof	0.001	1.85783e-40	1.85783e-40	chr3:52505917:A:C
Putamen (right)	STAB1	missense;lof	0.001	1.85783e-40	1.85783e-40	chr3:52506185:C:T
Putamen (right)	STAB1	missense;lof	0.001	1.85783e-40	1.85783e-40	chr3:52506210:C:T
Putamen (right)	STAB1	missense;lof	0.001	1.85783e-40	1.85783e-40	chr3:52506216:C:T
Putamen (right)	STAB1	missense;lof	0.001	1.85783e-40	1.85783e-40	chr3:52506238:C:A
Putamen (right)	STAB1	missense;lof	0.001	1.85783e-40	1.85783e-40	chr3:52501678:G:C
Putamen (right)	STAB1	missense;lof	0.001	1.85783e-40	1.85783e-40	chr3:52506746:G:T
Putamen (right)	STAB1	missense;lof	0.001	1.85783e-40	1.85783e-40	chr3:52506753:A:G
Putamen (right)	STAB1	missense;lof	0.001	1.85783e-40	1.85783e-40	chr3:52506776:G:A
Putamen (right)	STAB1	missense;lof	0.001	1.85783e-40	1.85783e-40	chr3:52506788:C:T
Putamen (right)	STAB1	missense;lof	0.001	1.85783e-40	1.85783e-40	chr3:52506791:C:G
Putamen (right)	STAB1	missense;lof	0.001	1.85783e-40	1.85783e-40	chr3:52506792:C:T
Putamen (right)	STAB1	missense;lof	0.001	1.85783e-40	1.85783e-40	chr3:52506797:A:T
Putamen (right)	STAB1	missense;lof	0.001	1.85783e-40	1.85783e-40	chr3:52501700:A:C
Putamen (right)	STAB1	missense;lof	0.001	1.85783e-40	1.85783e-40	chr3:52506806:A:G
Putamen (right)	STAB1	missense;lof	0.001	1.85783e-40	1.85783e-40	chr3:52507622:G:A
Putamen (right)	STAB1	missense;lof	0.001	1.85783e-40	1.85783e-40	chr3:52507655:C:G
Putamen (right)	STAB1	missense;lof	0.001	1.85783e-40	1.85783e-40	chr3:52507656:C:T
Putamen (right)	STAB1	missense;lof	0.001	1.85783e-40	1.85783e-40	chr3:52507665:G:A
Putamen (right)	STAB1	missense;lof	0.001	1.85783e-40	1.85783e-40	chr3:52507949:T:C
Putamen (right)	STAB1	missense;lof	0.001	1.85783e-40	1.85783e-40	chr3:52507950:G:A
Putamen (right)	STAB1	missense;lof	0.001	1.85783e-40	1.85783e-40	chr3:52507997:T:A
Putamen (right)	STAB1	missense;lof	0.001	1.85783e-40	1.85783e-40	chr3:52501724:G:A
Putamen (right)	STAB1	missense;lof	0.01	1.85783e-40	1.85783e-40	chr3:52508018:A:G
Putamen (right)	STAB1	missense;lof	0.01	1.85783e-40	1.85783e-40	chr3:52508286:G:A
Putamen (right)	STAB1	missense;lof	0.01	1.85783e-40	1.85783e-40	chr3:52508292:G:T
Putamen (right)	STAB1	missense;lof	0.01	1.85783e-40	1.85783e-40	chr3:52508297:T:C
Putamen (right)	STAB1	missense;lof	0.01	1.85783e-40	1.85783e-40	chr3:52508300:G:A
Putamen (right)	STAB1	missense;lof	0.01	1.85783e-40	1.85783e-40	chr3:52508303:C:T
Putamen (right)	STAB1	missense;lof	0.01	1.85783e-40	1.85783e-40	chr3:52508304:C:T
Putamen (right)	STAB1	missense;lof	0.01	1.85783e-40	1.85783e-40	chr3:52508318:T:C
Putamen (right)	STAB1	missense;lof	0.01	1.85783e-40	1.85783e-40	chr3:52508328:G:A
Putamen (right)	STAB1	missense;lof	0.01	1.85783e-40	1.85783e-40	chr3:52508328:G:T
Putamen (right)	STAB1	missense;lof	0.01	1.85783e-40	1.85783e-40	chr3:52501730:G:A
Putamen (right)	STAB1	missense;lof	0.01	1.85783e-40	1.85783e-40	chr3:52508354:G:C
Putamen (right)	STAB1	missense;lof	0.01	1.85783e-40	1.85783e-40	chr3:52509217:A:G
Putamen (right)	STAB1	missense;lof	0.01	1.85783e-40	1.85783e-40	chr3:52509228:G:A
Putamen (right)	STAB1	missense;lof	0.01	1.85783e-40	1.85783e-40	chr3:52509235:G:A
Putamen (right)	STAB1	missense;lof	0.01	1.85783e-40	1.85783e-40	chr3:52509241:G:A
Putamen (right)	STAB1	missense;lof	0.01	1.85783e-40	1.85783e-40	chr3:52509258:T:G
Putamen (right)	STAB1	missense;lof	0.01	1.85783e-40	1.85783e-40	chr3:52509265:G:T
Putamen (right)	STAB1	missense;lof	0.01	1.85783e-40	1.85783e-40	chr3:52509872:T:C
Putamen (right)	STAB1	missense;lof	0.01	1.85783e-40	1.85783e-40	chr3:52509912:G:T
Putamen (right)	STAB1	missense;lof	0.01	1.85783e-40	1.85783e-40	chr3:52501736:G:C
Putamen (right)	STAB1	missense;lof	0.01	1.85783e-40	1.85783e-40	chr3:52509914:G:A
Putamen (right)	STAB1	missense;lof	0.01	1.85783e-40	1.85783e-40	chr3:52509914:G:C
Putamen (right)	STAB1	missense;lof	0.01	1.85783e-40	1.85783e-40	chr3:52509914:G:T
Putamen (right)	STAB1	missense;lof	0.01	1.85783e-40	1.85783e-40	chr3:52509915:G:A
Putamen (right)	STAB1	missense;lof	0.01	1.85783e-40	1.85783e-40	chr3:52509947:G:A
Putamen (right)	STAB1	missense;lof	0.01	1.85783e-40	1.85783e-40	chr3:52509947:G:C
Putamen (right)	STAB1	missense;lof	0.01	1.85783e-40	1.85783e-40	chr3:52510144:G:A
Putamen (right)	STAB1	missense;lof	0.01	1.85783e-40	1.85783e-40	chr3:52510164:G:A
Putamen (right)	STAB1	missense;lof	0.01	1.85783e-40	1.85783e-40	chr3:52510167:G:A
Putamen (right)	STAB1	missense;lof	0.01	1.85783e-40	1.85783e-40	chr3:52502032:T:C
Putamen (right)	STAB1	missense;lof	0.01	1.85783e-40	1.85783e-40	chr3:52510215:C:T
Putamen (right)	STAB1	missense;lof	0.01	1.85783e-40	1.85783e-40	chr3:52510391:T:C
Putamen (right)	STAB1	missense;lof	0.01	1.85783e-40	1.85783e-40	chr3:52510413:A:C
Putamen (right)	STAB1	missense;lof	0.01	1.85783e-40	1.85783e-40	chr3:52510413:A:G
Putamen (right)	STAB1	missense;lof	0.01	1.85783e-40	1.85783e-40	chr3:52510418:C:T
Putamen (right)	STAB1	missense;lof	0.01	1.85783e-40	1.85783e-40	chr3:52510461:G:A
Putamen (right)	STAB1	missense;lof	0.01	1.85783e-40	1.85783e-40	chr3:52510479:C:A
Putamen (right)	STAB1	missense;lof	0.01	1.85783e-40	1.85783e-40	chr3:52510479:C:T
Putamen (right)	STAB1	missense;lof	0.01	1.85783e-40	1.85783e-40	chr3:52510490:T:C
Putamen (right)	STAB1	missense;lof	0.01	1.85783e-40	1.85783e-40	chr3:52510502:G:A
Putamen (right)	STAB1	missense;lof	0.01	1.85783e-40	1.85783e-40	chr3:52511666:A:C
Putamen (right)	STAB1	missense;lof	0.01	1.85783e-40	1.85783e-40	chr3:52511680:G:A
Putamen (right)	STAB1	missense;lof	0.01	1.85783e-40	1.85783e-40	chr3:52511684:A:T
Putamen (right)	STAB1	missense;lof	0.01	1.85783e-40	1.85783e-40	chr3:52512377:T:C
Putamen (right)	STAB1	missense;lof	0.01	1.85783e-40	1.85783e-40	chr3:52502075:G:A
Putamen (right)	STAB1	missense;lof	0.01	1.85783e-40	1.85783e-40	chr3:52512407:G:A
Putamen (right)	STAB1	missense;lof	0.01	1.85783e-40	1.85783e-40	chr3:52512422:G:A
Putamen (right)	STAB1	missense;lof	0.01	1.85783e-40	1.85783e-40	chr3:52512600:T:C
Putamen (right)	STAB1	missense;lof	0.01	1.85783e-40	1.85783e-40	chr3:52512626:T:C
Putamen (right)	STAB1	missense;lof	0.01	1.85783e-40	1.85783e-40	chr3:52512876:C:T
Putamen (right)	STAB1	missense;lof	0.01	1.85783e-40	1.85783e-40	chr3:52512924:T:C
Putamen (right)	STAB1	missense;lof	0.01	1.85783e-40	1.85783e-40	chr3:52512945:C:A
Putamen (right)	STAB1	missense;lof	0.01	1.85783e-40	1.85783e-40	chr3:52513168:T:C
Putamen (right)	STAB1	missense;lof	0.01	1.85783e-40	1.85783e-40	chr3:52513240:G:A
Putamen (right)	STAB1	missense;lof	0.01	1.85783e-40	1.85783e-40	chr3:52513736:C:A
Putamen (right)	STAB1	missense;lof	0.01	1.85783e-40	1.85783e-40	chr3:52513769:A:G
Putamen (right)	STAB1	missense;lof	0.01	1.85783e-40	1.85783e-40	chr3:52513772:G:A
Putamen (right)	STAB1	missense;lof	0.01	1.85783e-40	1.85783e-40	chr3:52502165:T:A
Putamen (right)	STAB1	missense;lof	0.01	1.85783e-40	1.85783e-40	chr3:52513892:C:A
Putamen (right)	STAB1	missense;lof	0.01	1.85783e-40	1.85783e-40	chr3:52513893:C:A
Putamen (right)	STAB1	missense;lof	0.01	1.85783e-40	1.85783e-40	chr3:52514158:C:T
Putamen (right)	STAB1	missense;lof	0.01	1.85783e-40	1.85783e-40	chr3:52514167:T:G
Putamen (right)	STAB1	missense;lof	0.01	1.85783e-40	1.85783e-40	chr3:52514169:C:A
Putamen (right)	STAB1	missense;lof	0.01	1.85783e-40	1.85783e-40	chr3:52514188:A:G
Putamen (right)	STAB1	missense;lof	0.01	1.85783e-40	1.85783e-40	chr3:52514387:A:C
Putamen (right)	STAB1	missense;lof	0.01	1.85783e-40	1.85783e-40	chr3:52514795:G:T
Putamen (right)	STAB1	missense;lof	0.01	1.85783e-40	1.85783e-40	chr3:52514797:C:T
Putamen (right)	STAB1	missense;lof	0.01	1.85783e-40	1.85783e-40	chr3:52514798:G:C
Putamen (right)	STAB1	missense;lof	0.01	1.85783e-40	1.85783e-40	chr3:52515031:G:A
Putamen (right)	STAB1	missense;lof	0.01	1.85783e-40	1.85783e-40	chr3:52515442:G:A
Putamen (right)	STAB1	missense;lof	0.01	1.85783e-40	1.85783e-40	chr3:52515489:T:C
Putamen (right)	STAB1	missense;lof	0.01	1.85783e-40	1.85783e-40	chr3:52515490:G:A
Putamen (right)	STAB1	missense;lof	0.01	1.85783e-40	1.85783e-40	chr3:52516071:G:T
Putamen (right)	STAB1	missense;lof	0.01	1.85783e-40	1.85783e-40	chr3:52516089:G:A
Putamen (right)	STAB1	missense;lof	0.01	1.85783e-40	1.85783e-40	chr3:52516104:G:C
Putamen (right)	STAB1	missense;lof	0.01	1.85783e-40	1.85783e-40	chr3:52502171:G:T
Putamen (right)	STAB1	missense;lof	0.01	1.85783e-40	1.85783e-40	chr3:52516113:G:A
Putamen (right)	STAB1	missense;lof	0.01	1.85783e-40	1.85783e-40	chr3:52516121:C:T
Putamen (right)	STAB1	missense;lof	0.01	1.85783e-40	1.85783e-40	chr3:52516124:G:A
Putamen (right)	STAB1	missense;lof	0.01	1.85783e-40	1.85783e-40	chr3:52516125:G:A
Putamen (right)	STAB1	missense;lof	0.01	1.85783e-40	1.85783e-40	chr3:52516136:G:T
Putamen (right)	STAB1	missense;lof	0.01	1.85783e-40	1.85783e-40	chr3:52516154:G:A
Putamen (right)	STAB1	missense;lof	0.01	1.85783e-40	1.85783e-40	chr3:52516167:G:A
Putamen (right)	STAB1	missense;lof	0.01	1.85783e-40	1.85783e-40	chr3:52516185:G:C
Putamen (right)	STAB1	missense;lof	0.01	1.85783e-40	1.85783e-40	chr3:52502172:G:A
Putamen (right)	STAB1	missense;lof	0.01	1.85783e-40	1.85783e-40	chr3:52501217:T:G
Putamen (right)	STAB1	missense;lof	0.01	1.85783e-40	1.85783e-40	chr3:52516198:G:T
Putamen (right)	STAB1	missense;lof	0.01	1.85783e-40	1.85783e-40	chr3:52516203:G:A
Putamen (right)	STAB1	missense;lof	0.01	1.85783e-40	1.85783e-40	chr3:52516215:G:A
Putamen (right)	STAB1	missense;lof	0.01	1.85783e-40	1.85783e-40	chr3:52516358:T:C
Putamen (right)	STAB1	missense;lof	0.01	1.85783e-40	1.85783e-40	chr3:52516365:G:A
Putamen (right)	STAB1	missense;lof	0.01	1.85783e-40	1.85783e-40	chr3:52516388:G:C
Putamen (right)	STAB1	missense;lof	0.01	1.85783e-40	1.85783e-40	chr3:52516389:G:A
Putamen (right)	STAB1	missense;lof	0.01	1.85783e-40	1.85783e-40	chr3:52516403:G:A
Putamen (right)	STAB1	missense;lof	0.01	1.85783e-40	1.85783e-40	chr3:52502210:G:A
Putamen (right)	STAB1	missense;lof	0.01	1.85783e-40	1.85783e-40	chr3:52516410:G:T
Putamen (right)	STAB1	missense;lof	0.01	1.85783e-40	1.85783e-40	chr3:52516434:G:A
Putamen (right)	STAB1	missense;lof	0.01	1.85783e-40	1.85783e-40	chr3:52516736:C:A
Putamen (right)	STAB1	missense;lof	0.01	1.85783e-40	1.85783e-40	chr3:52516736:C:T
Putamen (right)	STAB1	missense;lof	0.01	1.85783e-40	1.85783e-40	chr3:52516738:G:A
Putamen (right)	STAB1	missense;lof	0.01	1.85783e-40	1.85783e-40	chr3:52516741:T:C
Putamen (right)	STAB1	missense;lof	0.01	1.85783e-40	1.85783e-40	chr3:52516753:G:A
Putamen (right)	STAB1	missense;lof	0.01	1.85783e-40	1.85783e-40	chr3:52502210:G:C
Putamen (right)	STAB1	missense;lof	0.01	1.85783e-40	1.85783e-40	chr3:52517011:G:A
Putamen (right)	STAB1	missense;lof	0.01	1.85783e-40	1.85783e-40	chr3:52517011:G:T
Putamen (right)	STAB1	missense;lof	0.01	1.85783e-40	1.85783e-40	chr3:52517029:C:A
Putamen (right)	STAB1	missense;lof	0.01	1.85783e-40	1.85783e-40	chr3:52517040:A:G
Putamen (right)	STAB1	missense;lof	0.01	1.85783e-40	1.85783e-40	chr3:52517046:G:C
Putamen (right)	STAB1	missense;lof	0.01	1.85783e-40	1.85783e-40	chr3:52517049:C:T
Putamen (right)	STAB1	missense;lof	0.01	1.85783e-40	1.85783e-40	chr3:52517050:C:T
Putamen (right)	STAB1	missense;lof	0.01	1.85783e-40	1.85783e-40	chr3:52517058:C:T
Putamen (right)	STAB1	missense;lof	0.01	1.85783e-40	1.85783e-40	chr3:52517059:G:A
Putamen (right)	STAB1	missense;lof	0.01	1.85783e-40	1.85783e-40	chr3:52517061:A:C
Putamen (right)	STAB1	missense;lof	0.01	1.85783e-40	1.85783e-40	chr3:52517061:A:T
Putamen (right)	STAB1	missense;lof	0.01	1.85783e-40	1.85783e-40	chr3:52517091:G:A
Putamen (right)	STAB1	missense;lof	0.01	1.85783e-40	1.85783e-40	chr3:52517094:G:A
Putamen (right)	STAB1	missense;lof	0.01	1.85783e-40	1.85783e-40	chr3:52517095:G:A
Putamen (right)	STAB1	missense;lof	0.01	1.85783e-40	1.85783e-40	chr3:52517109:G:A
Putamen (right)	STAB1	missense;lof	0.01	1.85783e-40	1.85783e-40	chr3:52517346:G:A
Putamen (right)	STAB1	missense;lof	0.01	1.85783e-40	1.85783e-40	chr3:52517347:G:T
Putamen (right)	STAB1	missense;lof	0.01	1.85783e-40	1.85783e-40	chr3:52517349:G:A
Putamen (right)	STAB1	missense;lof	0.01	1.85783e-40	1.85783e-40	chr3:52517352:T:G
Putamen (right)	STAB1	missense;lof	0.01	1.85783e-40	1.85783e-40	chr3:52517556:T:C
Putamen (right)	STAB1	missense;lof	0.01	1.85783e-40	1.85783e-40	chr3:52517884:A:G
Putamen (right)	STAB1	missense;lof	0.01	1.85783e-40	1.85783e-40	chr3:52517942:G:A
Putamen (right)	STAB1	missense;lof	0.01	1.85783e-40	1.85783e-40	chr3:52517948:G:A
Putamen (right)	STAB1	missense;lof	0.01	1.85783e-40	1.85783e-40	chr3:52517968:G:C
Putamen (right)	STAB1	missense;lof	0.01	1.85783e-40	1.85783e-40	chr3:52517971:G:A
Putamen (right)	STAB1	missense;lof	0.01	1.85783e-40	1.85783e-40	chr3:52517974:G:T
Putamen (right)	STAB1	missense;lof	0.01	1.85783e-40	1.85783e-40	chr3:52517975:G:A
Putamen (right)	STAB1	missense;lof	0.01	1.85783e-40	1.85783e-40	chr3:52517975:G:C
Putamen (right)	STAB1	missense;lof	0.01	1.85783e-40	1.85783e-40	chr3:52518560:G:A
Putamen (right)	STAB1	missense;lof	0.01	1.85783e-40	1.85783e-40	chr3:52518563:C:A
Putamen (right)	STAB1	missense;lof	0.01	1.85783e-40	1.85783e-40	chr3:52518581:C:T
Putamen (right)	STAB1	missense;lof	0.01	1.85783e-40	1.85783e-40	chr3:52502710:G:A
Putamen (right)	STAB1	missense;lof	0.01	1.85783e-40	1.85783e-40	chr3:52518772:A:G
Putamen (right)	STAB1	missense;lof	0.01	1.85783e-40	1.85783e-40	chr3:52518808:T:C
Putamen (right)	STAB1	missense;lof	0.01	1.85783e-40	1.85783e-40	chr3:52518840:G:A
Putamen (right)	STAB1	missense;lof	0.01	1.85783e-40	1.85783e-40	chr3:52518867:G:A
Putamen (right)	STAB1	missense;lof	0.01	1.85783e-40	1.85783e-40	chr3:52519280:A:T
Putamen (right)	STAB1	missense;lof	0.01	1.85783e-40	1.85783e-40	chr3:52519306:G:A
Putamen (right)	STAB1	missense;lof	0.01	1.85783e-40	1.85783e-40	chr3:52519306:G:C
Putamen (right)	STAB1	missense;lof	0.01	1.85783e-40	1.85783e-40	chr3:52519324:G:A
Putamen (right)	STAB1	missense;lof	0.01	1.85783e-40	1.85783e-40	chr3:52502722:A:G
Putamen (right)	STAB1	missense;lof	0.01	1.85783e-40	1.85783e-40	chr3:52519325:G:A
Putamen (right)	STAB1	missense;lof	0.01	1.85783e-40	1.85783e-40	chr3:52519334:A:C
Putamen (right)	STAB1	missense;lof	0.01	1.85783e-40	1.85783e-40	chr3:52519340:T:A
Putamen (right)	STAB1	missense;lof	0.01	1.85783e-40	1.85783e-40	chr3:52519357:C:A
Putamen (right)	STAB1	missense;lof	0.01	1.85783e-40	1.85783e-40	chr3:52519357:C:T
Putamen (right)	STAB1	missense;lof	0.01	1.85783e-40	1.85783e-40	chr3:52519510:T:A
Putamen (right)	STAB1	missense;lof	0.01	1.85783e-40	1.85783e-40	chr3:52519515:C:T
Putamen (right)	STAB1	missense;lof	0.01	1.85783e-40	1.85783e-40	chr3:52519535:G:A
Putamen (right)	STAB1	missense;lof	0.01	1.85783e-40	1.85783e-40	chr3:52519535:G:C
Putamen (right)	STAB1	missense;lof	0.01	1.85783e-40	1.85783e-40	chr3:52519551:G:T
Putamen (right)	STAB1	missense;lof	0.01	1.85783e-40	1.85783e-40	chr3:52519953:C:T
Putamen (right)	STAB1	missense;lof	0.01	1.85783e-40	1.85783e-40	chr3:52519998:C:A
Putamen (right)	STAB1	missense;lof	0.01	1.85783e-40	1.85783e-40	chr3:52520005:C:G
Putamen (right)	STAB1	missense;lof	0.01	1.85783e-40	1.85783e-40	chr3:52520008:C:T
Putamen (right)	STAB1	missense;lof	0.01	1.85783e-40	1.85783e-40	chr3:52520032:C:G
Putamen (right)	STAB1	missense;lof	0.01	1.85783e-40	1.85783e-40	chr3:52520058:C:T
Putamen (right)	STAB1	missense;lof	0.01	1.85783e-40	1.85783e-40	chr3:52503064:T:A
Putamen (right)	STAB1	missense;lof	0.01	1.85783e-40	1.85783e-40	chr3:52520067:C:T
Putamen (right)	STAB1	missense;lof	0.01	1.85783e-40	1.85783e-40	chr3:52520109:C:T
Putamen (right)	STAB1	missense;lof	0.01	1.85783e-40	1.85783e-40	chr3:52520113:A:T
Putamen (right)	STAB1	missense;lof	0.01	1.85783e-40	1.85783e-40	chr3:52520216:G:C
Putamen (right)	STAB1	missense;lof	0.01	1.85783e-40	1.85783e-40	chr3:52520247:T:C
Putamen (right)	STAB1	missense;lof	0.01	1.85783e-40	1.85783e-40	chr3:52520248:G:A
Putamen (right)	STAB1	missense;lof	0.01	1.85783e-40	1.85783e-40	chr3:52520249:C:T
Putamen (right)	STAB1	missense;lof	0.01	1.85783e-40	1.85783e-40	chr3:52520252:G:A
Putamen (right)	STAB1	missense;lof	0.01	1.85783e-40	1.85783e-40	chr3:52503064:T:C
Putamen (right)	STAB1	missense;lof	0.01	1.85783e-40	1.85783e-40	chr3:52501251:G:A
Putamen (right)	STAB1	missense;lof	0.01	1.85783e-40	1.85783e-40	chr3:52520265:C:T
Putamen (right)	STAB1	missense;lof	0.01	1.85783e-40	1.85783e-40	chr3:52520433:A:G
Putamen (right)	STAB1	missense;lof	0.01	1.85783e-40	1.85783e-40	chr3:52520435:T:G
Putamen (right)	STAB1	missense;lof	0.01	1.85783e-40	1.85783e-40	chr3:52520440:A:T
Putamen (right)	STAB1	missense;lof	0.01	1.85783e-40	1.85783e-40	chr3:52520442:C:G
Putamen (right)	STAB1	missense;lof	0.01	1.85783e-40	1.85783e-40	chr3:52520442:C:T
Putamen (right)	STAB1	missense;lof	0.01	1.85783e-40	1.85783e-40	chr3:52520443:G:A
Putamen (right)	STAB1	missense;lof	0.01	1.85783e-40	1.85783e-40	chr3:52520470:C:A
Putamen (right)	STAB1	missense;lof	0.01	1.85783e-40	1.85783e-40	chr3:52520470:C:G
Putamen (right)	STAB1	missense;lof	0.01	1.85783e-40	1.85783e-40	chr3:52503070:T:A
Putamen (right)	STAB1	missense;lof	0.01	1.85783e-40	1.85783e-40	chr3:52520470:C:T
Putamen (right)	STAB1	missense;lof	0.01	1.85783e-40	1.85783e-40	chr3:52520497:C:T
Putamen (right)	STAB1	missense;lof	0.01	1.85783e-40	1.85783e-40	chr3:52520499:C:A
Putamen (right)	STAB1	missense;lof	0.01	1.85783e-40	1.85783e-40	chr3:52520505:C:T
Putamen (right)	STAB1	missense;lof	0.01	1.85783e-40	1.85783e-40	chr3:52520509:G:T
Putamen (right)	STAB1	missense;lof	0.01	1.85783e-40	1.85783e-40	chr3:52520514:C:T
Putamen (right)	STAB1	missense;lof	0.01	1.85783e-40	1.85783e-40	chr3:52520515:G:C
Putamen (right)	STAB1	missense;lof	0.01	1.85783e-40	1.85783e-40	chr3:52520675:T:C
Putamen (right)	STAB1	missense;lof	0.01	1.85783e-40	1.85783e-40	chr3:52520805:G:A
Putamen (right)	STAB1	missense;lof	0.01	1.85783e-40	1.85783e-40	chr3:52520805:G:C
Putamen (right)	STAB1	missense;lof	0.01	1.85783e-40	1.85783e-40	chr3:52520981:G:T
Putamen (right)	STAB1	missense;lof	0.01	1.85783e-40	1.85783e-40	chr3:52520985:A:T
Putamen (right)	STAB1	missense;lof	0.01	1.85783e-40	1.85783e-40	chr3:52520999:T:C
Putamen (right)	STAB1	missense;lof	0.01	1.85783e-40	1.85783e-40	chr3:52521367:C:T
Putamen (right)	STAB1	missense;lof	0.01	1.85783e-40	1.85783e-40	chr3:52521369:G:A
Putamen (right)	STAB1	missense;lof	0.01	1.85783e-40	1.85783e-40	chr3:52521384:C:T
Putamen (right)	STAB1	missense;lof	0.01	1.85783e-40	1.85783e-40	chr3:52521430:G:A
Putamen (right)	STAB1	missense;lof	0.01	1.85783e-40	1.85783e-40	chr3:52503356:G:T
Putamen (right)	STAB1	missense;lof	0.01	1.85783e-40	1.85783e-40	chr3:52521435:T:G
Putamen (right)	STAB1	missense;lof	0.01	1.85783e-40	1.85783e-40	chr3:52521441:T:C
Putamen (right)	STAB1	missense;lof	0.01	1.85783e-40	1.85783e-40	chr3:52521465:G:A
Putamen (right)	STAB1	missense;lof	0.01	1.85783e-40	1.85783e-40	chr3:52521478:G:C
Putamen (right)	STAB1	missense;lof	0.01	1.85783e-40	1.85783e-40	chr3:52521479:T:G
Putamen (right)	STAB1	missense;lof	0.01	1.85783e-40	1.85783e-40	chr3:52521493:T:C
Putamen (right)	STAB1	missense;lof	0.01	1.85783e-40	1.85783e-40	chr3:52521495:G:A
Putamen (right)	STAB1	missense;lof	0.01	1.85783e-40	1.85783e-40	chr3:52521510:G:A
Putamen (right)	STAB1	missense;lof	0.01	1.85783e-40	1.85783e-40	chr3:52521596:C:T
Putamen (right)	STAB1	missense;lof	0.01	1.85783e-40	1.85783e-40	chr3:52521631:G:C
Putamen (right)	STAB1	missense;lof	0.01	1.85783e-40	1.85783e-40	chr3:52503383:C:A
Putamen (right)	STAB1	missense;lof	0.01	1.85783e-40	1.85783e-40	chr3:52521668:G:A
Putamen (right)	STAB1	missense;lof	0.01	1.85783e-40	1.85783e-40	chr3:52521677:G:T
Putamen (right)	STAB1	missense;lof	0.01	1.85783e-40	1.85783e-40	chr3:52521685:T:A
Putamen (right)	STAB1	missense;lof	0.01	1.85783e-40	1.85783e-40	chr3:52521858:T:C
Putamen (right)	STAB1	missense;lof	0.01	1.85783e-40	1.85783e-40	chr3:52521865:C:G
Putamen (right)	STAB1	missense;lof	0.01	1.85783e-40	1.85783e-40	chr3:52521871:G:A
Putamen (right)	STAB1	missense;lof	0.01	1.85783e-40	1.85783e-40	chr3:52521892:G:A
Putamen (right)	STAB1	missense;lof	0.01	1.85783e-40	1.85783e-40	chr3:52521907:G:A
Putamen (right)	STAB1	missense;lof	0.01	1.85783e-40	1.85783e-40	chr3:52503445:G:C
Putamen (right)	STAB1	missense;lof	0.01	1.85783e-40	1.85783e-40	chr3:52521924:T:C
Putamen (right)	STAB1	missense;lof	0.01	1.85783e-40	1.85783e-40	chr3:52521948:A:G
Putamen (right)	STAB1	missense;lof	0.01	1.85783e-40	1.85783e-40	chr3:52522081:G:A
Putamen (right)	STAB1	missense;lof	0.01	1.85783e-40	1.85783e-40	chr3:52522133:A:G
Putamen (right)	STAB1	missense;lof	0.01	1.85783e-40	1.85783e-40	chr3:52522138:G:A
Putamen (right)	STAB1	missense;lof	0.01	1.85783e-40	1.85783e-40	chr3:52522138:G:T
Putamen (right)	STAB1	missense;lof	0.01	1.85783e-40	1.85783e-40	chr3:52522139:G:T
Putamen (right)	STAB1	missense;lof	0.01	1.85783e-40	1.85783e-40	chr3:52503448:G:A
Putamen (right)	STAB1	missense;lof	0.01	1.85783e-40	1.85783e-40	chr3:52522171:T:A
Putamen (right)	STAB1	missense;lof	0.01	1.85783e-40	1.85783e-40	chr3:52522186:C:T
Putamen (right)	STAB1	missense;lof	0.01	1.85783e-40	1.85783e-40	chr3:52522189:G:A
Putamen (right)	STAB1	missense;lof	0.01	1.85783e-40	1.85783e-40	chr3:52522195:T:C
Putamen (right)	STAB1	missense;lof	0.01	1.85783e-40	1.85783e-40	chr3:52522206:C:G
Putamen (right)	STAB1	missense;lof	0.01	1.85783e-40	1.85783e-40	chr3:52522207:G:A
Putamen (right)	STAB1	missense;lof	0.01	1.85783e-40	1.85783e-40	chr3:52522225:G:A
Putamen (right)	STAB1	missense;lof	0.01	1.85783e-40	1.85783e-40	chr3:52522336:C:G
Putamen (right)	STAB1	missense;lof	0.01	1.85783e-40	1.85783e-40	chr3:52503457:T:C
Putamen (right)	STAB1	missense;lof	0.01	1.85783e-40	1.85783e-40	chr3:52522349:G:A
Putamen (right)	STAB1	missense;lof	0.01	1.85783e-40	1.85783e-40	chr3:52522363:G:C
Putamen (right)	STAB1	missense;lof	0.01	1.85783e-40	1.85783e-40	chr3:52522371:T:A
Putamen (right)	STAB1	missense;lof	0.01	1.85783e-40	1.85783e-40	chr3:52522385:T:C
Putamen (right)	STAB1	missense;lof	0.01	1.85783e-40	1.85783e-40	chr3:52522403:C:T
Putamen (right)	STAB1	missense;lof	0.01	1.85783e-40	1.85783e-40	chr3:52503458:G:C
Putamen (right)	STAB1	missense;lof	0.01	1.85783e-40	1.85783e-40	chr3:52522438:C:T
Putamen (right)	STAB1	missense;lof	0.01	1.85783e-40	1.85783e-40	chr3:52522459:G:A
Putamen (right)	STAB1	missense;lof	0.01	1.85783e-40	1.85783e-40	chr3:52522465:C:T
Putamen (right)	STAB1	missense;lof	0.01	1.85783e-40	1.85783e-40	chr3:52522576:A:G
Putamen (right)	STAB1	missense;lof	0.01	1.85783e-40	1.85783e-40	chr3:52522593:G:A
Putamen (right)	STAB1	missense;lof	0.01	1.85783e-40	1.85783e-40	chr3:52522610:C:A
Putamen (right)	STAB1	missense;lof	0.01	1.85783e-40	1.85783e-40	chr3:52522611:T:A
Putamen (right)	STAB1	missense;lof	0.01	1.85783e-40	1.85783e-40	chr3:52522634:C:G
Putamen (right)	STAB1	missense;lof	0.01	1.85783e-40	1.85783e-40	chr3:52522656:G:A
Putamen (right)	STAB1	missense;lof	0.01	1.85783e-40	1.85783e-40	chr3:52522657:C:T
Putamen (right)	STAB1	missense;lof	0.01	1.85783e-40	1.85783e-40	chr3:52522668:C:G
Putamen (right)	STAB1	missense;lof	0.01	1.85783e-40	1.85783e-40	chr3:52522669:A:G
Putamen (right)	STAB1	missense;lof	0.01	1.85783e-40	1.85783e-40	chr3:52522671:C:T
Putamen (right)	STAB1	missense;lof	0.01	1.85783e-40	1.85783e-40	chr3:52503484:A:T
Putamen (right)	STAB1	missense;lof	0.01	1.85783e-40	1.85783e-40	chr3:52501254:C:T
Putamen (right)	STAB1	missense;lof	0.01	1.85783e-40	1.85783e-40	chr3:52522829:C:T
Putamen (right)	STAB1	missense;lof	0.01	1.85783e-40	1.85783e-40	chr3:52522842:C:T
Putamen (right)	STAB1	missense;lof	0.01	1.85783e-40	1.85783e-40	chr3:52522914:G:C
Putamen (right)	STAB1	missense;lof	0.01	1.85783e-40	1.85783e-40	chr3:52522926:G:T
Putamen (right)	STAB1	missense;lof	0.01	1.85783e-40	1.85783e-40	chr3:52522932:G:A
Putamen (right)	STAB1	missense;lof	0.01	1.85783e-40	1.85783e-40	chr3:52522940:G:A
Putamen (right)	STAB1	missense;lof	0.01	1.85783e-40	1.85783e-40	chr3:52522940:G:C
Putamen (right)	STAB1	missense;lof	0.01	1.85783e-40	1.85783e-40	chr3:52523028:T:G
Putamen (right)	STAB1	missense;lof	0.01	1.85783e-40	1.85783e-40	chr3:52523040:G:A
Putamen (right)	STAB1	missense;lof	0.01	1.85783e-40	1.85783e-40	chr3:52503506:A:T
Putamen (right)	STAB1	missense;lof	0.01	1.85783e-40	1.85783e-40	chr3:52523048:G:A
Putamen (right)	STAB1	missense;lof	0.01	1.85783e-40	1.85783e-40	chr3:52523054:G:A
Putamen (right)	STAB1	missense;lof	0.01	1.85783e-40	1.85783e-40	chr3:52523055:T:C
Putamen (right)	STAB1	missense;lof	0.01	1.85783e-40	1.85783e-40	chr3:52523079:A:T
Putamen (right)	STAB1	missense;lof	0.01	1.85783e-40	1.85783e-40	chr3:52523087:C:A
Putamen (right)	STAB1	missense;lof	0.01	1.85783e-40	1.85783e-40	chr3:52523130:A:G
Putamen (right)	STAB1	missense;lof	0.01	1.85783e-40	1.85783e-40	chr3:52523234:T:C
Putamen (right)	STAB1	missense;lof	0.01	1.85783e-40	1.85783e-40	chr3:52523238:C:T
Putamen (right)	STAB1	missense;lof	0.01	1.85783e-40	1.85783e-40	chr3:52523301:C:T
Putamen (right)	STAB1	missense;lof	0.01	1.85783e-40	1.85783e-40	chr3:52523304:T:C
Putamen (right)	STAB1	missense;lof	0.01	1.85783e-40	1.85783e-40	chr3:52523324:G:T
Putamen (right)	STAB1	missense;lof	0.01	1.85783e-40	1.85783e-40	chr3:52523431:T:C
Putamen (right)	STAB1	missense;lof	0.01	1.85783e-40	1.85783e-40	chr3:52523431:T:G
Putamen (right)	STAB1	missense;lof	0.01	1.85783e-40	1.85783e-40	chr3:52523436:G:A
Putamen (right)	STAB1	missense;lof	0.01	1.85783e-40	1.85783e-40	chr3:52523442:G:C
Putamen (right)	STAB1	missense;lof	0.01	1.85783e-40	1.85783e-40	chr3:52503794:G:T
Putamen (right)	STAB1	missense;lof	0.01	1.85783e-40	1.85783e-40	chr3:52523449:A:G
Putamen (right)	STAB1	missense;lof	0.01	1.85783e-40	1.85783e-40	chr3:52523505:C:T
Putamen (right)	STAB1	missense;lof	0.01	1.85783e-40	1.85783e-40	chr3:52523529:C:A
Putamen (right)	STAB1	missense;lof	0.01	1.85783e-40	1.85783e-40	chr3:52523670:G:T
Putamen (right)	STAB1	missense;lof	0.01	1.85783e-40	1.85783e-40	chr3:52523707:A:G
Putamen (right)	STAB1	missense;lof	0.01	1.85783e-40	1.85783e-40	chr3:52523709:G:T
Putamen (right)	STAB1	missense;lof	0.01	1.85783e-40	1.85783e-40	chr3:52523714:C:G
Putamen (right)	STAB1	missense;lof	0.01	1.85783e-40	1.85783e-40	chr3:52523716:T:G
Putamen (right)	STAB1	missense;lof	0.01	1.85783e-40	1.85783e-40	chr3:52523717:C:G
Putamen (right)	STAB1	missense;lof	0.01	1.85783e-40	1.85783e-40	chr3:52503829:T:C
Putamen (right)	STAB1	missense;lof	0.01	1.85783e-40	1.85783e-40	chr3:52523745:C:A
Putamen (right)	STAB1	missense;lof	0.01	1.85783e-40	1.85783e-40	chr3:52523998:T:C
Putamen (right)	STAB1	missense;lof	0.01	1.85783e-40	1.85783e-40	chr3:52524014:C:G
Putamen (right)	STAB1	missense;lof	0.01	1.85783e-40	1.85783e-40	chr3:52524163:T:C
Putamen (right)	STAB1	missense;lof	0.01	1.85783e-40	1.85783e-40	chr3:52524164:C:G
Putamen (right)	STAB1	missense;lof	0.01	1.85783e-40	1.85783e-40	chr3:52524172:A:C
Putamen (right)	STAB1	missense;lof	0.01	1.85783e-40	1.85783e-40	chr3:52524173:A:G
Putamen (right)	STAB1	missense;lof	0.01	1.85783e-40	1.85783e-40	chr3:52503831:C:G
Putamen (right)	STAB1	missense;lof	0.01	1.85783e-40	1.85783e-40	chr3:52524184:G:T
Putamen (right)	STAB1	missense;lof	0.01	1.85783e-40	1.85783e-40	chr3:52524331:C:T
Putamen (right)	STAB1	missense;lof	0.01	1.85783e-40	1.85783e-40	chr3:52495414:A:G
Putamen (right)	STAB1	missense;lof	0.01	1.85783e-40	1.85783e-40	chr3:52495416:G:A
Putamen (right)	STAB1	missense;lof	0.01	1.85783e-40	1.85783e-40	chr3:52495482:CA:C
Putamen (right)	STAB1	missense;lof	0.01	1.85783e-40	1.85783e-40	chr3:52495492:G:A
Putamen (right)	STAB1	missense;lof	0.01	1.85783e-40	1.85783e-40	chr3:52501133:A:AGGCCCCTGACCACACCCTGCCTGT
Putamen (right)	STAB1	missense;lof	0.01	1.85783e-40	1.85783e-40	chr3:52503841:T:C
Putamen (right)	STAB1	missense;lof	0.01	1.85783e-40	1.85783e-40	chr3:52501165:G:C
Putamen (right)	STAB1	missense;lof	0.01	1.85783e-40	1.85783e-40	chr3:52501240:G:GAAGCAGACGTGTCC
Putamen (right)	STAB1	missense;lof	0.01	1.85783e-40	1.85783e-40	chr3:52501304:T:A
Putamen (right)	STAB1	missense;lof	0.01	1.85783e-40	1.85783e-40	chr3:52501734:C:G
Putamen (right)	STAB1	missense;lof	0.01	1.85783e-40	1.85783e-40	chr3:52501737:G:A
Putamen (right)	STAB1	missense;lof	0.01	1.85783e-40	1.85783e-40	chr3:52501755:T:A
Putamen (right)	STAB1	missense;lof	0.01	1.85783e-40	1.85783e-40	chr3:52502093:T:C
Putamen (right)	STAB1	missense;lof	0.01	1.85783e-40	1.85783e-40	chr3:52504074:G:A
Putamen (right)	STAB1	missense;lof	0.01	1.85783e-40	1.85783e-40	chr3:52504077:C:T
Putamen (right)	STAB1	missense;lof	0.01	1.85783e-40	1.85783e-40	chr3:52504078:A:C
Putamen (right)	STAB1	missense;lof	0.01	1.85783e-40	1.85783e-40	chr3:52504149:A:G
Putamen (right)	STAB1	missense;lof	0.01	1.85783e-40	1.85783e-40	chr3:52501298:T:C
Putamen (right)	STAB1	missense;lof	0.01	1.85783e-40	1.85783e-40	chr3:52504467:G:A
Putamen (right)	STAB1	missense;lof	0.01	1.85783e-40	1.85783e-40	chr3:52504499:T:G
Putamen (right)	STAB1	missense;lof	0.01	1.85783e-40	1.85783e-40	chr3:52504500:T:C
Putamen (right)	STAB1	missense;lof	0.01	1.85783e-40	1.85783e-40	chr3:52512934:CA:C
Putamen (right)	STAB1	missense;lof	0.01	1.85783e-40	1.85783e-40	chr3:52513161:G:T
Putamen (right)	STAB1	missense;lof	0.01	1.85783e-40	1.85783e-40	chr3:52513715:A:G
Putamen (right)	STAB1	missense;lof	0.01	1.85783e-40	1.85783e-40	chr3:52513780:CA:C
Putamen (right)	STAB1	missense;lof	0.01	1.85783e-40	1.85783e-40	chr3:52513795:G:T
Putamen (right)	STAB1	missense;lof	0.01	1.85783e-40	1.85783e-40	chr3:52514214:G:A
Putamen (right)	STAB1	missense;lof	0.01	1.85783e-40	1.85783e-40	chr3:52514214:G:C
Putamen (right)	STAB1	missense;lof	0.01	1.85783e-40	1.85783e-40	chr3:52514364:G:A
Putamen (right)	STAB1	missense;lof	0.01	1.85783e-40	1.85783e-40	chr3:52504509:T:C
Putamen (right)	STAB1	missense;lof	0.01	1.85783e-40	1.85783e-40	chr3:52514497:G:A
Putamen (right)	STAB1	missense;lof	0.01	1.85783e-40	1.85783e-40	chr3:52514782:AC:A
Putamen (right)	STAB1	missense;lof	0.01	1.85783e-40	1.85783e-40	chr3:52515485:C:G
Putamen (right)	STAB1	missense;lof	0.01	1.85783e-40	1.85783e-40	chr3:52515504:C:T
Putamen (right)	STAB1	missense;lof	0.01	1.85783e-40	1.85783e-40	chr3:52516041:A:G
Putamen (right)	STAB1	missense;lof	0.01	1.85783e-40	1.85783e-40	chr3:52516102:A:AG
Putamen (right)	STAB1	missense;lof	0.01	1.85783e-40	1.85783e-40	chr3:52516102:AG:A
Putamen (right)	STAB1	missense;lof	0.01	1.85783e-40	1.85783e-40	chr3:52504514:C:T
Putamen (right)	STAB1	missense;lof	0.01	1.85783e-40	1.85783e-40	chr3:52516143:TC:T
Putamen (right)	STAB1	missense;lof	0.01	1.85783e-40	1.85783e-40	chr3:52516225:CA:C
Putamen (right)	STAB1	missense;lof	0.01	1.85783e-40	1.85783e-40	chr3:52516408:CTG:C
Putamen (right)	STAB1	missense;lof	0.01	1.85783e-40	1.85783e-40	chr3:52516409:T:TGTGTC
Putamen (right)	STAB1	missense;lof	0.01	1.85783e-40	1.85783e-40	chr3:52516430:CA:C
Putamen (right)	STAB1	missense;lof	0.01	1.85783e-40	1.85783e-40	chr3:52516430:C:T
Putamen (right)	STAB1	missense;lof	0.01	1.85783e-40	1.85783e-40	chr3:52516533:G:GC
Putamen (right)	STAB1	missense;lof	0.01	1.85783e-40	1.85783e-40	chr3:52517048:AC:A
Putamen (right)	STAB1	missense;lof	0.01	1.85783e-40	1.85783e-40	chr3:52517051:TG:T
Putamen (right)	STAB1	missense;lof	0.01	1.85783e-40	1.85783e-40	chr3:52517066:C:A
Putamen (right)	STAB1	missense;lof	0.01	1.85783e-40	1.85783e-40	chr3:52504841:G:A
Putamen (right)	STAB1	missense;lof	0.01	1.85783e-40	1.85783e-40	chr3:52517086:TG:T
Putamen (right)	STAB1	missense;lof	0.01	1.85783e-40	1.85783e-40	chr3:52517324:T:TAA
Putamen (right)	STAB1	missense;lof	0.01	1.85783e-40	1.85783e-40	chr3:52517552:C:CT
Putamen (right)	STAB1	missense;lof	0.01	1.85783e-40	1.85783e-40	chr3:52517565:CG:C
Putamen (right)	STAB1	missense;lof	0.01	1.85783e-40	1.85783e-40	chr3:52517575:AC:A
Putamen (right)	STAB1	missense;lof	0.01	1.85783e-40	1.85783e-40	chr3:52517913:CA:C
Putamen (right)	STAB1	missense;lof	0.01	1.85783e-40	1.85783e-40	chr3:52518534:A:G
Putamen (right)	STAB1	missense;lof	0.01	1.85783e-40	1.85783e-40	chr3:52518601:C:CAA
Putamen (right)	STAB1	missense;lof	0.01	1.85783e-40	1.85783e-40	chr3:52518614:G:A
Putamen (right)	STAB1	missense;lof	0.01	1.85783e-40	1.85783e-40	chr3:52518728:GC:G
Putamen (right)	STAB1	missense;lof	0.01	1.85783e-40	1.85783e-40	chr3:52518786:C:CGGCGGCT
Putamen (right)	STAB1	missense;lof	0.01	1.85783e-40	1.85783e-40	chr3:52518824:C:G
Putamen (right)	STAB1	missense;lof	0.01	1.85783e-40	1.85783e-40	chr3:52518833:CCT:C
Putamen (right)	STAB1	missense;lof	0.01	1.85783e-40	1.85783e-40	chr3:52518871:T:C
Putamen (right)	STAB1	missense;lof	0.01	1.85783e-40	1.85783e-40	chr3:52519256:G:GC
Putamen (right)	STAB1	missense;lof	0.01	1.85783e-40	1.85783e-40	chr3:52519262:A:C
Putamen (right)	STAB1	missense;lof	0.01	1.85783e-40	1.85783e-40	chr3:52519263:G:C
Putamen (right)	STAB1	missense;lof	0.01	1.85783e-40	1.85783e-40	chr3:52519328:TC:T
Putamen (right)	STAB1	missense;lof	0.01	1.85783e-40	1.85783e-40	chr3:52519390:GC:G
Putamen (right)	STAB1	missense;lof	0.01	1.85783e-40	1.85783e-40	chr3:52519405:G:A
Putamen (right)	STAB1	missense;lof	0.01	1.85783e-40	1.85783e-40	chr3:52519523:G:GC
Putamen (right)	STAB1	missense;lof	0.01	1.85783e-40	1.85783e-40	chr3:52519527:AG:A
Putamen (right)	STAB1	missense;lof	0.01	1.85783e-40	1.85783e-40	chr3:52505362:G:A
Putamen (right)	STAB1	missense;lof	0.01	1.85783e-40	1.85783e-40	chr3:52519943:G:A
Putamen (right)	STAB1	missense;lof	0.01	1.85783e-40	1.85783e-40	chr3:52519968:C:T
Putamen (right)	STAB1	missense;lof	0.01	1.85783e-40	1.85783e-40	chr3:52520043:C:T
Putamen (right)	STAB1	missense;lof	0.01	1.85783e-40	1.85783e-40	chr3:52520122:T:C
Putamen (right)	STAB1	missense;lof	0.01	1.85783e-40	1.85783e-40	chr3:52520229:TG:T
Putamen (right)	STAB1	missense;lof	0.01	1.85783e-40	1.85783e-40	chr3:52520240:C:T
Putamen (right)	STAB1	missense;lof	0.01	1.85783e-40	1.85783e-40	chr3:52520255:AC:A
Putamen (right)	STAB1	missense;lof	0.01	1.85783e-40	1.85783e-40	chr3:52520265:CTT:C
Putamen (right)	STAB1	missense;lof	0.01	1.85783e-40	1.85783e-40	chr3:52505673:T:G
Putamen (right)	STAB1	missense;lof	0.01	1.85783e-40	1.85783e-40	chr3:52520291:G:A
Putamen (right)	STAB1	missense;lof	0.01	1.85783e-40	1.85783e-40	chr3:52520291:G:C
Putamen (right)	STAB1	missense;lof	0.01	1.85783e-40	1.85783e-40	chr3:52520525:CTT:C
Putamen (right)	STAB1	missense;lof	0.01	1.85783e-40	1.85783e-40	chr3:52520544:C:T
Putamen (right)	STAB1	missense;lof	0.01	1.85783e-40	1.85783e-40	chr3:52520690:C:T
Putamen (right)	STAB1	missense;lof	0.01	1.85783e-40	1.85783e-40	chr3:52505681:C:A
Putamen (right)	STAB1	missense;lof	0.01	1.85783e-40	1.85783e-40	chr3:52520935:C:A
Putamen (right)	STAB1	missense;lof	0.01	1.85783e-40	1.85783e-40	chr3:52521512:T:C
Putamen (right)	STAB1	missense;lof	0.01	1.85783e-40	1.85783e-40	chr3:52521606:C:A
Putamen (right)	STAB1	missense;lof	0.01	1.85783e-40	1.85783e-40	chr3:52521671:G:A
Putamen (right)	STAB1	missense;lof	0.01	1.85783e-40	1.85783e-40	chr3:52521855:G:GT
Putamen (right)	STAB1	missense;lof	0.01	1.85783e-40	1.85783e-40	chr3:52521860:T:TA
Putamen (right)	STAB1	missense;lof	0.01	1.85783e-40	1.85783e-40	chr3:52521879:G:T
Putamen (right)	STAB1	missense;lof	0.01	1.85783e-40	1.85783e-40	chr3:52521907:G:GT
Putamen (right)	STAB1	missense;lof	0.01	1.85783e-40	1.85783e-40	chr3:52505705:C:T
Putamen (right)	STAB1	missense;lof	0.01	1.85783e-40	1.85783e-40	chr3:52521908:T:A
Putamen (right)	STAB1	missense;lof	0.01	1.85783e-40	1.85783e-40	chr3:52521926:T:G
Putamen (right)	STAB1	missense;lof	0.01	1.85783e-40	1.85783e-40	chr3:52522093:C:T
Putamen (right)	STAB1	missense;lof	0.01	1.85783e-40	1.85783e-40	chr3:52522098:AG:A
Putamen (right)	STAB1	missense;lof	0.01	1.85783e-40	1.85783e-40	chr3:52522117:AC:A
Putamen (right)	STAB1	missense;lof	0.01	1.85783e-40	1.85783e-40	chr3:52522220:G:GCA
Putamen (right)	STAB1	missense;lof	0.01	1.85783e-40	1.85783e-40	chr3:52522342:TG:T
Putamen (right)	STAB1	missense;lof	0.01	1.85783e-40	1.85783e-40	chr3:52522378:C:T
Putamen (right)	STAB1	missense;lof	0.01	1.85783e-40	1.85783e-40	chr3:52522394:C:A
Putamen (right)	STAB1	missense;lof	0.01	1.85783e-40	1.85783e-40	chr3:52522437:C:A
Putamen (right)	STAB1	missense;lof	0.01	1.85783e-40	1.85783e-40	chr3:52505722:C:T
Putamen (right)	STAB1	missense;lof	0.01	1.85783e-40	1.85783e-40	chr3:52522475:G:A
Putamen (right)	STAB1	missense;lof	0.01	1.85783e-40	1.85783e-40	chr3:52522553:A:T
Putamen (right)	STAB1	missense;lof	0.01	1.85783e-40	1.85783e-40	chr3:52522556:G:GAA
Putamen (right)	STAB1	missense;lof	0.01	1.85783e-40	1.85783e-40	chr3:52522615:C:A
Putamen (right)	STAB1	missense;lof	0.01	1.85783e-40	1.85783e-40	chr3:52522634:C:A
Putamen (right)	STAB1	missense;lof	0.01	1.85783e-40	1.85783e-40	chr3:52522638:GC:G
Putamen (right)	STAB1	missense;lof	0.01	1.85783e-40	1.85783e-40	chr3:52522652:CCTTG:C
Putamen (right)	STAB1	missense;lof	0.01	1.85783e-40	1.85783e-40	chr3:52522655:TG:T
Putamen (right)	STAB1	missense;lof	0.01	1.85783e-40	1.85783e-40	chr3:52522670:GCT:G
Putamen (right)	STAB1	missense;lof	0.01	1.85783e-40	1.85783e-40	chr3:52505725:A:G
Putamen (right)	STAB1	missense;lof	0.01	1.85783e-40	1.85783e-40	chr3:52522849:GGACT:G
Putamen (right)	STAB1	missense;lof	0.01	1.85783e-40	1.85783e-40	chr3:52522875:TAGTC:T
Putamen (right)	STAB1	missense;lof	0.01	1.85783e-40	1.85783e-40	chr3:52522905:C:G
Putamen (right)	STAB1	missense;lof	0.01	1.85783e-40	1.85783e-40	chr3:52522931:C:CGTGT
Putamen (right)	STAB1	missense;lof	0.01	1.85783e-40	1.85783e-40	chr3:52523035:C:A
Putamen (right)	STAB1	missense;lof	0.01	1.85783e-40	1.85783e-40	chr3:52523036:C:T
Putamen (right)	STAB1	missense;lof	0.01	1.85783e-40	1.85783e-40	chr3:52523042:C:T
Putamen (right)	STAB1	missense;lof	0.01	1.85783e-40	1.85783e-40	chr3:52523272:CT:C
Putamen (right)	STAB1	missense;lof	0.01	1.85783e-40	1.85783e-40	chr3:52505749:C:T
Putamen (right)	STAB1	missense;lof	0.01	1.85783e-40	1.85783e-40	chr3:52523299:GAC:G
Putamen (right)	STAB1	missense;lof	0.01	1.85783e-40	1.85783e-40	chr3:52523476:T:TAA
Putamen (right)	STAB1	missense;lof	0.01	1.85783e-40	1.85783e-40	chr3:52523497:GGA:G
Putamen (right)	STAB1	missense;lof	0.01	1.85783e-40	1.85783e-40	chr3:52523513:CCA:C
Putamen (right)	STAB1	missense;lof	0.01	1.85783e-40	1.85783e-40	chr3:52523518:C:A
Putamen (right)	STAB1	missense;lof	0.01	1.85783e-40	1.85783e-40	chr3:52523577:G:A
Putamen (right)	STAB1	missense;lof	0.01	1.85783e-40	1.85783e-40	chr3:52523657:AG:A
Putamen (right)	STAB1	missense;lof	0.01	1.85783e-40	1.85783e-40	chr3:52523727:GC:G
Putamen (right)	STAB1	missense;lof	0.01	1.85783e-40	1.85783e-40	chr3:52523744:AC:A
Putamen (right)	STAB1	missense;lof	0.01	1.85783e-40	1.85783e-40	chr3:52505750:G:T
Putamen (right)	STAB1	missense;lof	0.01	1.85783e-40	1.85783e-40	chr3:52523758:T:C
Putamen (right)	STAB1	missense;lof	0.01	1.85783e-40	1.85783e-40	chr3:52523857:C:CTGTT
Putamen (right)	STAB1	missense;lof	0.01	1.85783e-40	1.85783e-40	chr3:52523870:G:T
Putamen (right)	STAB1	missense;lof	0.01	1.85783e-40	1.85783e-40	chr3:52523871:C:T
Putamen (right)	STAB1	missense;lof	0.01	1.85783e-40	1.85783e-40	chr3:52523889:G:GAAGCCCCACCTGT
Putamen (right)	STAB1	missense;lof	0.01	1.85783e-40	1.85783e-40	chr3:52523914:T:TG
Putamen (right)	STAB1	missense;lof	0.01	1.85783e-40	1.85783e-40	chr3:52523969:C:G
Putamen (right)	STAB1	missense;lof	0.01	1.85783e-40	1.85783e-40	chr3:52523976:GC:G
Putamen (right)	STAB1	missense;lof	0.01	1.85783e-40	1.85783e-40	chr3:52523991:A:AC
Putamen (right)	STAB1	missense;lof	0.01	1.85783e-40	1.85783e-40	chr3:52524098:A:G
Putamen (right)	STAB1	missense;lof	0.01	1.85783e-40	1.85783e-40	chr3:52524121:G:GACTT
Putamen (right)	STAB1	missense;lof	0.01	1.85783e-40	1.85783e-40	chr3:52524134:G:A
Putamen (right)	STAB1	missense;lof	0.01	1.85783e-40	1.85783e-40	chr3:52505767:T:C
Putamen (right)	STAB1	missense;lof	0.01	1.85783e-40	1.85783e-40	chr3:52524164:C:CT
Putamen (right)	STAB1	missense;lof	0.01	1.85783e-40	1.85783e-40	chr3:52524175:C:CCTGT
Putamen (right)	STAB1	missense;lof	0.01	1.85783e-40	1.85783e-40	chr3:52524175:CCT:C
Putamen (right)	STAB1	missense;lof	0.01	1.85783e-40	1.85783e-40	chr3:52524298:AG:A
Putamen (right)	STAB1	missense;lof	0.01	1.85783e-40	1.85783e-40	chr3:52524299:G:T
Putamen (right)	STAB1	missense;lof	0.01	1.85783e-40	1.85783e-40	chr3:52524300:G:GACTC
Putamen (right)	STAB1	missense;lof	0.01	1.85783e-40	1.85783e-40	chr3:52524304:C:G
Putamen (right)	STAB1	missense;lof	0.01	1.85783e-40	1.85783e-40	chr3:52524318:G:GACTT
Putamen (right)	STAB1	missense;lof	0.01	1.85783e-40	1.85783e-40	chr3:52524326:T:TGACA
Putamen (right)	STAB1	missense;lof	0.01	1.85783e-40	1.85783e-40	chr3:52524333:C:T
Putamen (right)	STAB1	missense;lof	0.01	1.85783e-40	1.85783e-40	chr3:52524343:TCA:T
Putamen (right)	STAB1	missense;lof	0.01	1.85783e-40	1.85783e-40	chr3:52524350:C:CAAGT
Putamen (right)	STAB1	missense;lof	0.01	1.85783e-40	1.85783e-40	chr3:52524354:T:C
Putamen (right)	STAB1	missense;lof	0.01	1.85783e-40	1.85783e-40	chr3:52505883:G:C
Putamen (right)	STAB1	missense;lof	0.01	1.85783e-40	1.85783e-40	chr3:52505884:G:A
Putamen (right)	STAB1	missense;lof	0.01	1.85783e-40	1.85783e-40	chr3:52505884:G:T
Putamen (right)	STAB1	missense;lof	0.01	1.85783e-40	1.85783e-40	chr3:52505892:A:C
Putamen (right)	STAB1	missense;lof	0.01	1.85783e-40	1.85783e-40	chr3:52505917:A:C
Putamen (right)	STAB1	missense;lof	0.01	1.85783e-40	1.85783e-40	chr3:52506185:C:T
Putamen (right)	STAB1	missense;lof	0.01	1.85783e-40	1.85783e-40	chr3:52506210:C:T
Putamen (right)	STAB1	missense;lof	0.01	1.85783e-40	1.85783e-40	chr3:52506216:C:T
Putamen (right)	STAB1	missense;lof	0.01	1.85783e-40	1.85783e-40	chr3:52506238:C:A
Putamen (right)	STAB1	missense;lof	0.01	1.85783e-40	1.85783e-40	chr3:52501678:G:C
Putamen (right)	STAB1	missense;lof	0.01	1.85783e-40	1.85783e-40	chr3:52506746:G:T
Putamen (right)	STAB1	missense;lof	0.01	1.85783e-40	1.85783e-40	chr3:52506753:A:G
Putamen (right)	STAB1	missense;lof	0.01	1.85783e-40	1.85783e-40	chr3:52506776:G:A
Putamen (right)	STAB1	missense;lof	0.01	1.85783e-40	1.85783e-40	chr3:52506788:C:T
Putamen (right)	STAB1	missense;lof	0.01	1.85783e-40	1.85783e-40	chr3:52506791:C:G
Putamen (right)	STAB1	missense;lof	0.01	1.85783e-40	1.85783e-40	chr3:52506792:C:T
Putamen (right)	STAB1	missense;lof	0.01	1.85783e-40	1.85783e-40	chr3:52506797:A:T
Putamen (right)	STAB1	missense;lof	0.01	1.85783e-40	1.85783e-40	chr3:52501700:A:C
Putamen (right)	STAB1	missense;lof	0.01	1.85783e-40	1.85783e-40	chr3:52506806:A:G
Putamen (right)	STAB1	missense;lof	0.01	1.85783e-40	1.85783e-40	chr3:52507622:G:A
Putamen (right)	STAB1	missense;lof	0.01	1.85783e-40	1.85783e-40	chr3:52507655:C:G
Putamen (right)	STAB1	missense;lof	0.01	1.85783e-40	1.85783e-40	chr3:52507656:C:T
Putamen (right)	STAB1	missense;lof	0.01	1.85783e-40	1.85783e-40	chr3:52507665:G:A
Putamen (right)	STAB1	missense;lof	0.01	1.85783e-40	1.85783e-40	chr3:52507949:T:C
Putamen (right)	STAB1	missense;lof	0.01	1.85783e-40	1.85783e-40	chr3:52507950:G:A
Putamen (right)	STAB1	missense;lof	0.01	1.85783e-40	1.85783e-40	chr3:52507997:T:A
Putamen (right)	STAB1	missense;lof	0.01	1.85783e-40	1.85783e-40	chr3:52501724:G:A
Putamen (right)	STAB1	missense;lof	0.001	1.85783e-40	1.87062e-40	chr3:52523319:A:G
Putamen (right)	STAB1	missense;lof	0.01	1.85783e-40	1.87062e-40	chr3:52523319:A:G
Putamen (left)	STAB1	missense;lof	0.001	1.99342e-40	1.87907e-40	chr3:52514193:C:T
Putamen (left)	STAB1	missense;lof	0.01	1.99342e-40	1.87907e-40	chr3:52514193:C:T
Putamen (left)	STAB1	missense;lof	0.001	1.99342e-40	1.90228e-40	chr3:52518858:A:C
Putamen (left)	STAB1	missense;lof	0.01	1.99342e-40	1.90228e-40	chr3:52518858:A:C
Putamen (right)	STAB1	missense;lof	0.001	1.85783e-40	1.92282e-40	chr3:52519356:G:GC
Putamen (right)	STAB1	missense;lof	0.01	1.85783e-40	1.92282e-40	chr3:52519356:G:GC
Putamen (right)	STAB1	missense;lof	0.001	1.85783e-40	1.94385e-40	chr3:52520065:A:T
Putamen (right)	STAB1	missense;lof	0.01	1.85783e-40	1.94385e-40	chr3:52520065:A:T
Putamen (left)	STAB1	missense;lof	0.001	1.99342e-40	1.94494e-40	chr3:52523063:G:A
Putamen (left)	STAB1	missense;lof	0.01	1.99342e-40	1.94494e-40	chr3:52523063:G:A
Putamen (right)	STAB1	missense;lof	0.001	1.85783e-40	1.94608e-40	chr3:52501678:G:A
Putamen (right)	STAB1	missense;lof	0.01	1.85783e-40	1.94608e-40	chr3:52501678:G:A
Putamen (right)	STAB1	missense;lof	0.001	1.85783e-40	1.96007e-40	chr3:52523096:G:A
Putamen (right)	STAB1	missense;lof	0.01	1.85783e-40	1.96007e-40	chr3:52523096:G:A
Putamen (left)	STAB1	missense;lof	0.001	1.99342e-40	1.96902e-40	chr3:52506693:G:A
Putamen (left)	STAB1	missense;lof	0.01	1.99342e-40	1.96902e-40	chr3:52506693:G:A
Putamen (left)	STAB1	missense;lof	0.001	1.99342e-40	1.97616e-40	chr3:52523968:A:G
Putamen (left)	STAB1	missense;lof	0.01	1.99342e-40	1.97616e-40	chr3:52523968:A:G
Putamen (left)	STAB1	missense;lof	0.001	1.99342e-40	1.99342e-40	chr3:52508018:A:G
Putamen (left)	STAB1	missense;lof	0.001	1.99342e-40	1.99342e-40	chr3:52508286:G:A
Putamen (left)	STAB1	missense;lof	0.001	1.99342e-40	1.99342e-40	chr3:52508292:G:T
Putamen (left)	STAB1	missense;lof	0.001	1.99342e-40	1.99342e-40	chr3:52508297:T:C
Putamen (left)	STAB1	missense;lof	0.001	1.99342e-40	1.99342e-40	chr3:52508300:G:A
Putamen (left)	STAB1	missense;lof	0.001	1.99342e-40	1.99342e-40	chr3:52508303:C:T
Putamen (left)	STAB1	missense;lof	0.001	1.99342e-40	1.99342e-40	chr3:52508304:C:T
Putamen (left)	STAB1	missense;lof	0.001	1.99342e-40	1.99342e-40	chr3:52508318:T:C
Putamen (left)	STAB1	missense;lof	0.001	1.99342e-40	1.99342e-40	chr3:52508328:G:A
Putamen (left)	STAB1	missense;lof	0.001	1.99342e-40	1.99342e-40	chr3:52508328:G:T
Putamen (left)	STAB1	missense;lof	0.001	1.99342e-40	1.99342e-40	chr3:52501730:G:A
Putamen (left)	STAB1	missense;lof	0.001	1.99342e-40	1.99342e-40	chr3:52508354:G:C
Putamen (left)	STAB1	missense;lof	0.001	1.99342e-40	1.99342e-40	chr3:52509217:A:G
Putamen (left)	STAB1	missense;lof	0.001	1.99342e-40	1.99342e-40	chr3:52509228:G:A
Putamen (left)	STAB1	missense;lof	0.001	1.99342e-40	1.99342e-40	chr3:52509235:G:A
Putamen (left)	STAB1	missense;lof	0.001	1.99342e-40	1.99342e-40	chr3:52509241:G:A
Putamen (left)	STAB1	missense;lof	0.001	1.99342e-40	1.99342e-40	chr3:52509258:T:G
Putamen (left)	STAB1	missense;lof	0.001	1.99342e-40	1.99342e-40	chr3:52509265:G:T
Putamen (left)	STAB1	missense;lof	0.001	1.99342e-40	1.99342e-40	chr3:52509872:T:C
Putamen (left)	STAB1	missense;lof	0.001	1.99342e-40	1.99342e-40	chr3:52509912:G:T
Putamen (left)	STAB1	missense;lof	0.001	1.99342e-40	1.99342e-40	chr3:52501736:G:C
Putamen (left)	STAB1	missense;lof	0.001	1.99342e-40	1.99342e-40	chr3:52509914:G:A
Putamen (left)	STAB1	missense;lof	0.001	1.99342e-40	1.99342e-40	chr3:52509914:G:C
Putamen (left)	STAB1	missense;lof	0.001	1.99342e-40	1.99342e-40	chr3:52509914:G:T
Putamen (left)	STAB1	missense;lof	0.001	1.99342e-40	1.99342e-40	chr3:52509915:G:A
Putamen (left)	STAB1	missense;lof	0.001	1.99342e-40	1.99342e-40	chr3:52509947:G:A
Putamen (left)	STAB1	missense;lof	0.001	1.99342e-40	1.99342e-40	chr3:52509947:G:C
Putamen (left)	STAB1	missense;lof	0.001	1.99342e-40	1.99342e-40	chr3:52510144:G:A
Putamen (left)	STAB1	missense;lof	0.001	1.99342e-40	1.99342e-40	chr3:52510164:G:A
Putamen (left)	STAB1	missense;lof	0.001	1.99342e-40	1.99342e-40	chr3:52510167:G:A
Putamen (left)	STAB1	missense;lof	0.001	1.99342e-40	1.99342e-40	chr3:52502032:T:C
Putamen (left)	STAB1	missense;lof	0.001	1.99342e-40	1.99342e-40	chr3:52510215:C:T
Putamen (left)	STAB1	missense;lof	0.001	1.99342e-40	1.99342e-40	chr3:52510391:T:C
Putamen (left)	STAB1	missense;lof	0.001	1.99342e-40	1.99342e-40	chr3:52510413:A:C
Putamen (left)	STAB1	missense;lof	0.001	1.99342e-40	1.99342e-40	chr3:52510413:A:G
Putamen (left)	STAB1	missense;lof	0.001	1.99342e-40	1.99342e-40	chr3:52510418:C:T
Putamen (left)	STAB1	missense;lof	0.001	1.99342e-40	1.99342e-40	chr3:52510461:G:A
Putamen (left)	STAB1	missense;lof	0.001	1.99342e-40	1.99342e-40	chr3:52502044:G:A
Putamen (left)	STAB1	missense;lof	0.001	1.99342e-40	1.99342e-40	chr3:52510479:C:A
Putamen (left)	STAB1	missense;lof	0.001	1.99342e-40	1.99342e-40	chr3:52510479:C:T
Putamen (left)	STAB1	missense;lof	0.001	1.99342e-40	1.99342e-40	chr3:52510490:T:C
Putamen (left)	STAB1	missense;lof	0.001	1.99342e-40	1.99342e-40	chr3:52510502:G:A
Putamen (left)	STAB1	missense;lof	0.001	1.99342e-40	1.99342e-40	chr3:52511666:A:C
Putamen (left)	STAB1	missense;lof	0.001	1.99342e-40	1.99342e-40	chr3:52511680:G:A
Putamen (left)	STAB1	missense;lof	0.001	1.99342e-40	1.99342e-40	chr3:52511684:A:T
Putamen (left)	STAB1	missense;lof	0.001	1.99342e-40	1.99342e-40	chr3:52512377:T:C
Putamen (left)	STAB1	missense;lof	0.001	1.99342e-40	1.99342e-40	chr3:52502075:G:A
Putamen (left)	STAB1	missense;lof	0.001	1.99342e-40	1.99342e-40	chr3:52512407:G:A
Putamen (left)	STAB1	missense;lof	0.001	1.99342e-40	1.99342e-40	chr3:52512422:G:A
Putamen (left)	STAB1	missense;lof	0.001	1.99342e-40	1.99342e-40	chr3:52512600:T:C
Putamen (left)	STAB1	missense;lof	0.001	1.99342e-40	1.99342e-40	chr3:52512626:T:C
Putamen (left)	STAB1	missense;lof	0.001	1.99342e-40	1.99342e-40	chr3:52512876:C:T
Putamen (left)	STAB1	missense;lof	0.001	1.99342e-40	1.99342e-40	chr3:52512924:T:C
Putamen (left)	STAB1	missense;lof	0.001	1.99342e-40	1.99342e-40	chr3:52512945:C:A
Putamen (left)	STAB1	missense;lof	0.001	1.99342e-40	1.99342e-40	chr3:52513147:G:A
Putamen (left)	STAB1	missense;lof	0.001	1.99342e-40	1.99342e-40	chr3:52513168:T:C
Putamen (left)	STAB1	missense;lof	0.001	1.99342e-40	1.99342e-40	chr3:52513224:A:T
Putamen (left)	STAB1	missense;lof	0.001	1.99342e-40	1.99342e-40	chr3:52513240:G:A
Putamen (left)	STAB1	missense;lof	0.001	1.99342e-40	1.99342e-40	chr3:52513736:C:A
Putamen (left)	STAB1	missense;lof	0.001	1.99342e-40	1.99342e-40	chr3:52513769:A:G
Putamen (left)	STAB1	missense;lof	0.001	1.99342e-40	1.99342e-40	chr3:52502165:T:A
Putamen (left)	STAB1	missense;lof	0.001	1.99342e-40	1.99342e-40	chr3:52513892:C:A
Putamen (left)	STAB1	missense;lof	0.001	1.99342e-40	1.99342e-40	chr3:52513893:C:A
Putamen (left)	STAB1	missense;lof	0.001	1.99342e-40	1.99342e-40	chr3:52514158:C:T
Putamen (left)	STAB1	missense;lof	0.001	1.99342e-40	1.99342e-40	chr3:52514167:T:G
Putamen (left)	STAB1	missense;lof	0.001	1.99342e-40	1.99342e-40	chr3:52514169:C:A
Putamen (left)	STAB1	missense;lof	0.001	1.99342e-40	1.99342e-40	chr3:52514188:A:G
Putamen (left)	STAB1	missense;lof	0.001	1.99342e-40	1.99342e-40	chr3:52514387:A:C
Putamen (left)	STAB1	missense;lof	0.001	1.99342e-40	1.99342e-40	chr3:52514795:G:T
Putamen (left)	STAB1	missense;lof	0.001	1.99342e-40	1.99342e-40	chr3:52514797:C:T
Putamen (left)	STAB1	missense;lof	0.001	1.99342e-40	1.99342e-40	chr3:52502171:G:A
Putamen (left)	STAB1	missense;lof	0.001	1.99342e-40	1.99342e-40	chr3:52514798:G:C
Putamen (left)	STAB1	missense;lof	0.001	1.99342e-40	1.99342e-40	chr3:52515031:G:A
Putamen (left)	STAB1	missense;lof	0.001	1.99342e-40	1.99342e-40	chr3:52515442:G:A
Putamen (left)	STAB1	missense;lof	0.001	1.99342e-40	1.99342e-40	chr3:52515489:T:C
Putamen (left)	STAB1	missense;lof	0.001	1.99342e-40	1.99342e-40	chr3:52515490:G:A
Putamen (left)	STAB1	missense;lof	0.001	1.99342e-40	1.99342e-40	chr3:52516071:G:T
Putamen (left)	STAB1	missense;lof	0.001	1.99342e-40	1.99342e-40	chr3:52516089:G:A
Putamen (left)	STAB1	missense;lof	0.001	1.99342e-40	1.99342e-40	chr3:52516104:G:C
Putamen (left)	STAB1	missense;lof	0.001	1.99342e-40	1.99342e-40	chr3:52502171:G:T
Putamen (left)	STAB1	missense;lof	0.001	1.99342e-40	1.99342e-40	chr3:52516113:G:A
Putamen (left)	STAB1	missense;lof	0.001	1.99342e-40	1.99342e-40	chr3:52516121:C:T
Putamen (left)	STAB1	missense;lof	0.001	1.99342e-40	1.99342e-40	chr3:52516124:G:A
Putamen (left)	STAB1	missense;lof	0.001	1.99342e-40	1.99342e-40	chr3:52516125:G:A
Putamen (left)	STAB1	missense;lof	0.001	1.99342e-40	1.99342e-40	chr3:52516136:G:T
Putamen (left)	STAB1	missense;lof	0.001	1.99342e-40	1.99342e-40	chr3:52516154:G:A
Putamen (left)	STAB1	missense;lof	0.001	1.99342e-40	1.99342e-40	chr3:52516167:G:A
Putamen (left)	STAB1	missense;lof	0.001	1.99342e-40	1.99342e-40	chr3:52516185:G:C
Putamen (left)	STAB1	missense;lof	0.001	1.99342e-40	1.99342e-40	chr3:52502172:G:A
Putamen (left)	STAB1	missense;lof	0.001	1.99342e-40	1.99342e-40	chr3:52501217:T:G
Putamen (left)	STAB1	missense;lof	0.001	1.99342e-40	1.99342e-40	chr3:52516198:G:T
Putamen (left)	STAB1	missense;lof	0.001	1.99342e-40	1.99342e-40	chr3:52516203:G:A
Putamen (left)	STAB1	missense;lof	0.001	1.99342e-40	1.99342e-40	chr3:52516215:G:A
Putamen (left)	STAB1	missense;lof	0.001	1.99342e-40	1.99342e-40	chr3:52516358:T:C
Putamen (left)	STAB1	missense;lof	0.001	1.99342e-40	1.99342e-40	chr3:52516365:G:A
Putamen (left)	STAB1	missense;lof	0.001	1.99342e-40	1.99342e-40	chr3:52516388:G:C
Putamen (left)	STAB1	missense;lof	0.001	1.99342e-40	1.99342e-40	chr3:52516389:G:A
Putamen (left)	STAB1	missense;lof	0.001	1.99342e-40	1.99342e-40	chr3:52516403:G:A
Putamen (left)	STAB1	missense;lof	0.001	1.99342e-40	1.99342e-40	chr3:52502210:G:A
Putamen (left)	STAB1	missense;lof	0.001	1.99342e-40	1.99342e-40	chr3:52516410:G:T
Putamen (left)	STAB1	missense;lof	0.001	1.99342e-40	1.99342e-40	chr3:52516434:G:A
Putamen (left)	STAB1	missense;lof	0.001	1.99342e-40	1.99342e-40	chr3:52516736:C:A
Putamen (left)	STAB1	missense;lof	0.001	1.99342e-40	1.99342e-40	chr3:52516736:C:T
Putamen (left)	STAB1	missense;lof	0.001	1.99342e-40	1.99342e-40	chr3:52516738:G:A
Putamen (left)	STAB1	missense;lof	0.001	1.99342e-40	1.99342e-40	chr3:52516741:T:C
Putamen (left)	STAB1	missense;lof	0.001	1.99342e-40	1.99342e-40	chr3:52516753:G:A
Putamen (left)	STAB1	missense;lof	0.001	1.99342e-40	1.99342e-40	chr3:52517011:G:A
Putamen (left)	STAB1	missense;lof	0.001	1.99342e-40	1.99342e-40	chr3:52517011:G:T
Putamen (left)	STAB1	missense;lof	0.001	1.99342e-40	1.99342e-40	chr3:52517029:C:A
Putamen (left)	STAB1	missense;lof	0.001	1.99342e-40	1.99342e-40	chr3:52517040:A:G
Putamen (left)	STAB1	missense;lof	0.001	1.99342e-40	1.99342e-40	chr3:52517046:G:C
Putamen (left)	STAB1	missense;lof	0.001	1.99342e-40	1.99342e-40	chr3:52517049:C:T
Putamen (left)	STAB1	missense;lof	0.001	1.99342e-40	1.99342e-40	chr3:52502211:G:A
Putamen (left)	STAB1	missense;lof	0.001	1.99342e-40	1.99342e-40	chr3:52517050:C:T
Putamen (left)	STAB1	missense;lof	0.001	1.99342e-40	1.99342e-40	chr3:52517058:C:T
Putamen (left)	STAB1	missense;lof	0.001	1.99342e-40	1.99342e-40	chr3:52517059:G:A
Putamen (left)	STAB1	missense;lof	0.001	1.99342e-40	1.99342e-40	chr3:52517061:A:C
Putamen (left)	STAB1	missense;lof	0.001	1.99342e-40	1.99342e-40	chr3:52517061:A:T
Putamen (left)	STAB1	missense;lof	0.001	1.99342e-40	1.99342e-40	chr3:52517091:G:A
Putamen (left)	STAB1	missense;lof	0.001	1.99342e-40	1.99342e-40	chr3:52517094:G:A
Putamen (left)	STAB1	missense;lof	0.001	1.99342e-40	1.99342e-40	chr3:52517095:G:A
Putamen (left)	STAB1	missense;lof	0.001	1.99342e-40	1.99342e-40	chr3:52502635:G:A
Putamen (left)	STAB1	missense;lof	0.001	1.99342e-40	1.99342e-40	chr3:52517109:G:A
Putamen (left)	STAB1	missense;lof	0.001	1.99342e-40	1.99342e-40	chr3:52517346:G:A
Putamen (left)	STAB1	missense;lof	0.001	1.99342e-40	1.99342e-40	chr3:52517347:G:T
Putamen (left)	STAB1	missense;lof	0.001	1.99342e-40	1.99342e-40	chr3:52517349:G:A
Putamen (left)	STAB1	missense;lof	0.001	1.99342e-40	1.99342e-40	chr3:52517352:T:G
Putamen (left)	STAB1	missense;lof	0.001	1.99342e-40	1.99342e-40	chr3:52517556:T:C
Putamen (left)	STAB1	missense;lof	0.001	1.99342e-40	1.99342e-40	chr3:52517884:A:G
Putamen (left)	STAB1	missense;lof	0.001	1.99342e-40	1.99342e-40	chr3:52517942:G:A
Putamen (left)	STAB1	missense;lof	0.001	1.99342e-40	1.99342e-40	chr3:52517948:G:A
Putamen (left)	STAB1	missense;lof	0.001	1.99342e-40	1.99342e-40	chr3:52517968:G:C
Putamen (left)	STAB1	missense;lof	0.001	1.99342e-40	1.99342e-40	chr3:52517971:G:A
Putamen (left)	STAB1	missense;lof	0.001	1.99342e-40	1.99342e-40	chr3:52517974:G:T
Putamen (left)	STAB1	missense;lof	0.001	1.99342e-40	1.99342e-40	chr3:52517975:G:A
Putamen (left)	STAB1	missense;lof	0.001	1.99342e-40	1.99342e-40	chr3:52517975:G:C
Putamen (left)	STAB1	missense;lof	0.001	1.99342e-40	1.99342e-40	chr3:52518560:G:A
Putamen (left)	STAB1	missense;lof	0.001	1.99342e-40	1.99342e-40	chr3:52518563:C:A
Putamen (left)	STAB1	missense;lof	0.001	1.99342e-40	1.99342e-40	chr3:52518581:C:T
Putamen (left)	STAB1	missense;lof	0.001	1.99342e-40	1.99342e-40	chr3:52502710:G:A
Putamen (left)	STAB1	missense;lof	0.001	1.99342e-40	1.99342e-40	chr3:52518772:A:G
Putamen (left)	STAB1	missense;lof	0.001	1.99342e-40	1.99342e-40	chr3:52518808:T:C
Putamen (left)	STAB1	missense;lof	0.001	1.99342e-40	1.99342e-40	chr3:52518840:G:A
Putamen (left)	STAB1	missense;lof	0.001	1.99342e-40	1.99342e-40	chr3:52518867:G:A
Putamen (left)	STAB1	missense;lof	0.001	1.99342e-40	1.99342e-40	chr3:52519280:A:T
Putamen (left)	STAB1	missense;lof	0.001	1.99342e-40	1.99342e-40	chr3:52519306:G:A
Putamen (left)	STAB1	missense;lof	0.001	1.99342e-40	1.99342e-40	chr3:52519306:G:C
Putamen (left)	STAB1	missense;lof	0.001	1.99342e-40	1.99342e-40	chr3:52519324:G:A
Putamen (left)	STAB1	missense;lof	0.001	1.99342e-40	1.99342e-40	chr3:52502722:A:G
Putamen (left)	STAB1	missense;lof	0.001	1.99342e-40	1.99342e-40	chr3:52519325:G:A
Putamen (left)	STAB1	missense;lof	0.001	1.99342e-40	1.99342e-40	chr3:52519334:A:C
Putamen (left)	STAB1	missense;lof	0.001	1.99342e-40	1.99342e-40	chr3:52519340:T:A
Putamen (left)	STAB1	missense;lof	0.001	1.99342e-40	1.99342e-40	chr3:52519357:C:A
Putamen (left)	STAB1	missense;lof	0.001	1.99342e-40	1.99342e-40	chr3:52519357:C:T
Putamen (left)	STAB1	missense;lof	0.001	1.99342e-40	1.99342e-40	chr3:52519510:T:A
Putamen (left)	STAB1	missense;lof	0.001	1.99342e-40	1.99342e-40	chr3:52519515:C:T
Putamen (left)	STAB1	missense;lof	0.001	1.99342e-40	1.99342e-40	chr3:52519535:G:A
Putamen (left)	STAB1	missense;lof	0.001	1.99342e-40	1.99342e-40	chr3:52503043:T:C
Putamen (left)	STAB1	missense;lof	0.001	1.99342e-40	1.99342e-40	chr3:52519535:G:C
Putamen (left)	STAB1	missense;lof	0.001	1.99342e-40	1.99342e-40	chr3:52519551:G:T
Putamen (left)	STAB1	missense;lof	0.001	1.99342e-40	1.99342e-40	chr3:52519953:C:T
Putamen (left)	STAB1	missense;lof	0.001	1.99342e-40	1.99342e-40	chr3:52519998:C:A
Putamen (left)	STAB1	missense;lof	0.001	1.99342e-40	1.99342e-40	chr3:52520005:C:G
Putamen (left)	STAB1	missense;lof	0.001	1.99342e-40	1.99342e-40	chr3:52520008:C:T
Putamen (left)	STAB1	missense;lof	0.001	1.99342e-40	1.99342e-40	chr3:52520032:C:G
Putamen (left)	STAB1	missense;lof	0.001	1.99342e-40	1.99342e-40	chr3:52520058:C:T
Putamen (left)	STAB1	missense;lof	0.001	1.99342e-40	1.99342e-40	chr3:52503064:T:A
Putamen (left)	STAB1	missense;lof	0.001	1.99342e-40	1.99342e-40	chr3:52520067:C:T
Putamen (left)	STAB1	missense;lof	0.001	1.99342e-40	1.99342e-40	chr3:52520109:C:T
Putamen (left)	STAB1	missense;lof	0.001	1.99342e-40	1.99342e-40	chr3:52520113:A:T
Putamen (left)	STAB1	missense;lof	0.001	1.99342e-40	1.99342e-40	chr3:52520216:G:C
Putamen (left)	STAB1	missense;lof	0.001	1.99342e-40	1.99342e-40	chr3:52520247:T:C
Putamen (left)	STAB1	missense;lof	0.001	1.99342e-40	1.99342e-40	chr3:52520248:G:A
Putamen (left)	STAB1	missense;lof	0.001	1.99342e-40	1.99342e-40	chr3:52520249:C:T
Putamen (left)	STAB1	missense;lof	0.001	1.99342e-40	1.99342e-40	chr3:52520252:G:A
Putamen (left)	STAB1	missense;lof	0.001	1.99342e-40	1.99342e-40	chr3:52503064:T:C
Putamen (left)	STAB1	missense;lof	0.001	1.99342e-40	1.99342e-40	chr3:52501251:G:A
Putamen (left)	STAB1	missense;lof	0.001	1.99342e-40	1.99342e-40	chr3:52520265:C:T
Putamen (left)	STAB1	missense;lof	0.001	1.99342e-40	1.99342e-40	chr3:52520433:A:G
Putamen (left)	STAB1	missense;lof	0.001	1.99342e-40	1.99342e-40	chr3:52520435:T:G
Putamen (left)	STAB1	missense;lof	0.001	1.99342e-40	1.99342e-40	chr3:52520440:A:T
Putamen (left)	STAB1	missense;lof	0.001	1.99342e-40	1.99342e-40	chr3:52520442:C:G
Putamen (left)	STAB1	missense;lof	0.001	1.99342e-40	1.99342e-40	chr3:52520442:C:T
Putamen (left)	STAB1	missense;lof	0.001	1.99342e-40	1.99342e-40	chr3:52520443:G:A
Putamen (left)	STAB1	missense;lof	0.001	1.99342e-40	1.99342e-40	chr3:52520470:C:A
Putamen (left)	STAB1	missense;lof	0.001	1.99342e-40	1.99342e-40	chr3:52520470:C:G
Putamen (left)	STAB1	missense;lof	0.001	1.99342e-40	1.99342e-40	chr3:52503070:T:A
Putamen (left)	STAB1	missense;lof	0.001	1.99342e-40	1.99342e-40	chr3:52520470:C:T
Putamen (left)	STAB1	missense;lof	0.001	1.99342e-40	1.99342e-40	chr3:52520481:G:A
Putamen (left)	STAB1	missense;lof	0.001	1.99342e-40	1.99342e-40	chr3:52520497:C:T
Putamen (left)	STAB1	missense;lof	0.001	1.99342e-40	1.99342e-40	chr3:52520499:C:A
Putamen (left)	STAB1	missense;lof	0.001	1.99342e-40	1.99342e-40	chr3:52520505:C:T
Putamen (left)	STAB1	missense;lof	0.001	1.99342e-40	1.99342e-40	chr3:52520509:G:T
Putamen (left)	STAB1	missense;lof	0.001	1.99342e-40	1.99342e-40	chr3:52520514:C:T
Putamen (left)	STAB1	missense;lof	0.001	1.99342e-40	1.99342e-40	chr3:52520515:G:C
Putamen (left)	STAB1	missense;lof	0.001	1.99342e-40	1.99342e-40	chr3:52520675:T:C
Putamen (left)	STAB1	missense;lof	0.001	1.99342e-40	1.99342e-40	chr3:52520805:G:A
Putamen (left)	STAB1	missense;lof	0.001	1.99342e-40	1.99342e-40	chr3:52520805:G:C
Putamen (left)	STAB1	missense;lof	0.001	1.99342e-40	1.99342e-40	chr3:52520981:G:T
Putamen (left)	STAB1	missense;lof	0.001	1.99342e-40	1.99342e-40	chr3:52520985:A:T
Putamen (left)	STAB1	missense;lof	0.001	1.99342e-40	1.99342e-40	chr3:52520999:T:C
Putamen (left)	STAB1	missense;lof	0.001	1.99342e-40	1.99342e-40	chr3:52521367:C:T
Putamen (left)	STAB1	missense;lof	0.001	1.99342e-40	1.99342e-40	chr3:52521369:G:A
Putamen (left)	STAB1	missense;lof	0.001	1.99342e-40	1.99342e-40	chr3:52521384:C:T
Putamen (left)	STAB1	missense;lof	0.001	1.99342e-40	1.99342e-40	chr3:52521430:G:A
Putamen (left)	STAB1	missense;lof	0.001	1.99342e-40	1.99342e-40	chr3:52503356:G:T
Putamen (left)	STAB1	missense;lof	0.001	1.99342e-40	1.99342e-40	chr3:52521435:T:G
Putamen (left)	STAB1	missense;lof	0.001	1.99342e-40	1.99342e-40	chr3:52521441:T:C
Putamen (left)	STAB1	missense;lof	0.001	1.99342e-40	1.99342e-40	chr3:52521465:G:A
Putamen (left)	STAB1	missense;lof	0.001	1.99342e-40	1.99342e-40	chr3:52521478:G:C
Putamen (left)	STAB1	missense;lof	0.001	1.99342e-40	1.99342e-40	chr3:52521479:T:G
Putamen (left)	STAB1	missense;lof	0.001	1.99342e-40	1.99342e-40	chr3:52521493:T:C
Putamen (left)	STAB1	missense;lof	0.001	1.99342e-40	1.99342e-40	chr3:52521495:G:A
Putamen (left)	STAB1	missense;lof	0.001	1.99342e-40	1.99342e-40	chr3:52521510:G:A
Putamen (left)	STAB1	missense;lof	0.001	1.99342e-40	1.99342e-40	chr3:52521596:C:T
Putamen (left)	STAB1	missense;lof	0.001	1.99342e-40	1.99342e-40	chr3:52521631:G:C
Putamen (left)	STAB1	missense;lof	0.001	1.99342e-40	1.99342e-40	chr3:52503383:C:A
Putamen (left)	STAB1	missense;lof	0.001	1.99342e-40	1.99342e-40	chr3:52521668:G:A
Putamen (left)	STAB1	missense;lof	0.001	1.99342e-40	1.99342e-40	chr3:52521677:G:T
Putamen (left)	STAB1	missense;lof	0.001	1.99342e-40	1.99342e-40	chr3:52521685:T:A
Putamen (left)	STAB1	missense;lof	0.001	1.99342e-40	1.99342e-40	chr3:52521858:T:C
Putamen (left)	STAB1	missense;lof	0.001	1.99342e-40	1.99342e-40	chr3:52521865:C:G
Putamen (left)	STAB1	missense;lof	0.001	1.99342e-40	1.99342e-40	chr3:52521871:G:A
Putamen (left)	STAB1	missense;lof	0.001	1.99342e-40	1.99342e-40	chr3:52521892:G:A
Putamen (left)	STAB1	missense;lof	0.001	1.99342e-40	1.99342e-40	chr3:52521907:G:A
Putamen (left)	STAB1	missense;lof	0.001	1.99342e-40	1.99342e-40	chr3:52503445:G:C
Putamen (left)	STAB1	missense;lof	0.001	1.99342e-40	1.99342e-40	chr3:52521924:T:C
Putamen (left)	STAB1	missense;lof	0.001	1.99342e-40	1.99342e-40	chr3:52521948:A:G
Putamen (left)	STAB1	missense;lof	0.001	1.99342e-40	1.99342e-40	chr3:52522081:G:A
Putamen (left)	STAB1	missense;lof	0.001	1.99342e-40	1.99342e-40	chr3:52522133:A:G
Putamen (left)	STAB1	missense;lof	0.001	1.99342e-40	1.99342e-40	chr3:52522138:G:A
Putamen (left)	STAB1	missense;lof	0.001	1.99342e-40	1.99342e-40	chr3:52522138:G:T
Putamen (left)	STAB1	missense;lof	0.001	1.99342e-40	1.99342e-40	chr3:52522139:G:T
Putamen (left)	STAB1	missense;lof	0.001	1.99342e-40	1.99342e-40	chr3:52503448:G:A
Putamen (left)	STAB1	missense;lof	0.001	1.99342e-40	1.99342e-40	chr3:52522171:T:A
Putamen (left)	STAB1	missense;lof	0.001	1.99342e-40	1.99342e-40	chr3:52522186:C:T
Putamen (left)	STAB1	missense;lof	0.001	1.99342e-40	1.99342e-40	chr3:52522189:G:A
Putamen (left)	STAB1	missense;lof	0.001	1.99342e-40	1.99342e-40	chr3:52522195:T:C
Putamen (left)	STAB1	missense;lof	0.001	1.99342e-40	1.99342e-40	chr3:52522206:C:G
Putamen (left)	STAB1	missense;lof	0.001	1.99342e-40	1.99342e-40	chr3:52522207:G:A
Putamen (left)	STAB1	missense;lof	0.001	1.99342e-40	1.99342e-40	chr3:52522225:G:A
Putamen (left)	STAB1	missense;lof	0.001	1.99342e-40	1.99342e-40	chr3:52522336:C:G
Putamen (left)	STAB1	missense;lof	0.001	1.99342e-40	1.99342e-40	chr3:52503457:T:C
Putamen (left)	STAB1	missense;lof	0.001	1.99342e-40	1.99342e-40	chr3:52522349:G:A
Putamen (left)	STAB1	missense;lof	0.001	1.99342e-40	1.99342e-40	chr3:52522363:G:C
Putamen (left)	STAB1	missense;lof	0.001	1.99342e-40	1.99342e-40	chr3:52522371:T:A
Putamen (left)	STAB1	missense;lof	0.001	1.99342e-40	1.99342e-40	chr3:52522385:T:C
Putamen (left)	STAB1	missense;lof	0.001	1.99342e-40	1.99342e-40	chr3:52522403:C:T
Putamen (left)	STAB1	missense;lof	0.001	1.99342e-40	1.99342e-40	chr3:52503458:G:C
Putamen (left)	STAB1	missense;lof	0.001	1.99342e-40	1.99342e-40	chr3:52522438:C:T
Putamen (left)	STAB1	missense;lof	0.001	1.99342e-40	1.99342e-40	chr3:52522459:G:A
Putamen (left)	STAB1	missense;lof	0.001	1.99342e-40	1.99342e-40	chr3:52522465:C:T
Putamen (left)	STAB1	missense;lof	0.001	1.99342e-40	1.99342e-40	chr3:52522576:A:G
Putamen (left)	STAB1	missense;lof	0.001	1.99342e-40	1.99342e-40	chr3:52522593:G:A
Putamen (left)	STAB1	missense;lof	0.001	1.99342e-40	1.99342e-40	chr3:52522610:C:A
Putamen (left)	STAB1	missense;lof	0.001	1.99342e-40	1.99342e-40	chr3:52522611:T:A
Putamen (left)	STAB1	missense;lof	0.001	1.99342e-40	1.99342e-40	chr3:52522634:C:G
Putamen (left)	STAB1	missense;lof	0.001	1.99342e-40	1.99342e-40	chr3:52522656:G:A
Putamen (left)	STAB1	missense;lof	0.001	1.99342e-40	1.99342e-40	chr3:52522657:C:T
Putamen (left)	STAB1	missense;lof	0.001	1.99342e-40	1.99342e-40	chr3:52522668:C:G
Putamen (left)	STAB1	missense;lof	0.001	1.99342e-40	1.99342e-40	chr3:52522669:A:G
Putamen (left)	STAB1	missense;lof	0.001	1.99342e-40	1.99342e-40	chr3:52522671:C:T
Putamen (left)	STAB1	missense;lof	0.001	1.99342e-40	1.99342e-40	chr3:52503484:A:T
Putamen (left)	STAB1	missense;lof	0.001	1.99342e-40	1.99342e-40	chr3:52501254:C:T
Putamen (left)	STAB1	missense;lof	0.001	1.99342e-40	1.99342e-40	chr3:52522829:C:T
Putamen (left)	STAB1	missense;lof	0.001	1.99342e-40	1.99342e-40	chr3:52522842:C:T
Putamen (left)	STAB1	missense;lof	0.001	1.99342e-40	1.99342e-40	chr3:52522914:G:C
Putamen (left)	STAB1	missense;lof	0.001	1.99342e-40	1.99342e-40	chr3:52522926:G:T
Putamen (left)	STAB1	missense;lof	0.001	1.99342e-40	1.99342e-40	chr3:52522932:G:A
Putamen (left)	STAB1	missense;lof	0.001	1.99342e-40	1.99342e-40	chr3:52522940:G:A
Putamen (left)	STAB1	missense;lof	0.001	1.99342e-40	1.99342e-40	chr3:52522940:G:C
Putamen (left)	STAB1	missense;lof	0.001	1.99342e-40	1.99342e-40	chr3:52523028:T:G
Putamen (left)	STAB1	missense;lof	0.001	1.99342e-40	1.99342e-40	chr3:52523040:G:A
Putamen (left)	STAB1	missense;lof	0.001	1.99342e-40	1.99342e-40	chr3:52503506:A:T
Putamen (left)	STAB1	missense;lof	0.001	1.99342e-40	1.99342e-40	chr3:52523048:G:A
Putamen (left)	STAB1	missense;lof	0.001	1.99342e-40	1.99342e-40	chr3:52523054:G:A
Putamen (left)	STAB1	missense;lof	0.001	1.99342e-40	1.99342e-40	chr3:52523055:T:C
Putamen (left)	STAB1	missense;lof	0.001	1.99342e-40	1.99342e-40	chr3:52523079:A:T
Putamen (left)	STAB1	missense;lof	0.001	1.99342e-40	1.99342e-40	chr3:52523087:C:A
Putamen (left)	STAB1	missense;lof	0.001	1.99342e-40	1.99342e-40	chr3:52523130:A:G
Putamen (left)	STAB1	missense;lof	0.001	1.99342e-40	1.99342e-40	chr3:52523234:T:C
Putamen (left)	STAB1	missense;lof	0.001	1.99342e-40	1.99342e-40	chr3:52523238:C:T
Putamen (left)	STAB1	missense;lof	0.001	1.99342e-40	1.99342e-40	chr3:52523301:C:T
Putamen (left)	STAB1	missense;lof	0.001	1.99342e-40	1.99342e-40	chr3:52523304:T:C
Putamen (left)	STAB1	missense;lof	0.001	1.99342e-40	1.99342e-40	chr3:52523324:G:T
Putamen (left)	STAB1	missense;lof	0.001	1.99342e-40	1.99342e-40	chr3:52523431:T:C
Putamen (left)	STAB1	missense;lof	0.001	1.99342e-40	1.99342e-40	chr3:52523431:T:G
Putamen (left)	STAB1	missense;lof	0.001	1.99342e-40	1.99342e-40	chr3:52523436:G:A
Putamen (left)	STAB1	missense;lof	0.001	1.99342e-40	1.99342e-40	chr3:52523442:G:C
Putamen (left)	STAB1	missense;lof	0.001	1.99342e-40	1.99342e-40	chr3:52503794:G:T
Putamen (left)	STAB1	missense;lof	0.001	1.99342e-40	1.99342e-40	chr3:52523449:A:G
Putamen (left)	STAB1	missense;lof	0.001	1.99342e-40	1.99342e-40	chr3:52523505:C:T
Putamen (left)	STAB1	missense;lof	0.001	1.99342e-40	1.99342e-40	chr3:52523529:C:A
Putamen (left)	STAB1	missense;lof	0.001	1.99342e-40	1.99342e-40	chr3:52523670:G:T
Putamen (left)	STAB1	missense;lof	0.001	1.99342e-40	1.99342e-40	chr3:52523707:A:G
Putamen (left)	STAB1	missense;lof	0.001	1.99342e-40	1.99342e-40	chr3:52523709:G:T
Putamen (left)	STAB1	missense;lof	0.001	1.99342e-40	1.99342e-40	chr3:52523714:C:G
Putamen (left)	STAB1	missense;lof	0.001	1.99342e-40	1.99342e-40	chr3:52523716:T:G
Putamen (left)	STAB1	missense;lof	0.001	1.99342e-40	1.99342e-40	chr3:52523717:C:G
Putamen (left)	STAB1	missense;lof	0.001	1.99342e-40	1.99342e-40	chr3:52503829:T:C
Putamen (left)	STAB1	missense;lof	0.001	1.99342e-40	1.99342e-40	chr3:52523745:C:A
Putamen (left)	STAB1	missense;lof	0.001	1.99342e-40	1.99342e-40	chr3:52523998:T:C
Putamen (left)	STAB1	missense;lof	0.001	1.99342e-40	1.99342e-40	chr3:52524014:C:G
Putamen (left)	STAB1	missense;lof	0.001	1.99342e-40	1.99342e-40	chr3:52524163:T:C
Putamen (left)	STAB1	missense;lof	0.001	1.99342e-40	1.99342e-40	chr3:52524164:C:G
Putamen (left)	STAB1	missense;lof	0.001	1.99342e-40	1.99342e-40	chr3:52524172:A:C
Putamen (left)	STAB1	missense;lof	0.001	1.99342e-40	1.99342e-40	chr3:52524173:A:G
Putamen (left)	STAB1	missense;lof	0.001	1.99342e-40	1.99342e-40	chr3:52503831:C:G
Putamen (left)	STAB1	missense;lof	0.001	1.99342e-40	1.99342e-40	chr3:52524184:G:T
Putamen (left)	STAB1	missense;lof	0.001	1.99342e-40	1.99342e-40	chr3:52524331:C:T
Putamen (left)	STAB1	missense;lof	0.001	1.99342e-40	1.99342e-40	chr3:52495414:A:G
Putamen (left)	STAB1	missense;lof	0.001	1.99342e-40	1.99342e-40	chr3:52495416:G:A
Putamen (left)	STAB1	missense;lof	0.001	1.99342e-40	1.99342e-40	chr3:52495482:CA:C
Putamen (left)	STAB1	missense;lof	0.001	1.99342e-40	1.99342e-40	chr3:52495492:G:A
Putamen (left)	STAB1	missense;lof	0.001	1.99342e-40	1.99342e-40	chr3:52501133:A:AGGCCCCTGACCACACCCTGCCTGT
Putamen (left)	STAB1	missense;lof	0.001	1.99342e-40	1.99342e-40	chr3:52503841:T:C
Putamen (left)	STAB1	missense;lof	0.001	1.99342e-40	1.99342e-40	chr3:52501165:G:C
Putamen (left)	STAB1	missense;lof	0.001	1.99342e-40	1.99342e-40	chr3:52501240:G:GAAGCAGACGTGTCC
Putamen (left)	STAB1	missense;lof	0.001	1.99342e-40	1.99342e-40	chr3:52501304:T:A
Putamen (left)	STAB1	missense;lof	0.001	1.99342e-40	1.99342e-40	chr3:52501652:TG:T
Putamen (left)	STAB1	missense;lof	0.001	1.99342e-40	1.99342e-40	chr3:52501734:C:G
Putamen (left)	STAB1	missense;lof	0.001	1.99342e-40	1.99342e-40	chr3:52501737:G:A
Putamen (left)	STAB1	missense;lof	0.001	1.99342e-40	1.99342e-40	chr3:52501755:T:A
Putamen (left)	STAB1	missense;lof	0.001	1.99342e-40	1.99342e-40	chr3:52502093:T:C
Putamen (left)	STAB1	missense;lof	0.001	1.99342e-40	1.99342e-40	chr3:52504074:G:A
Putamen (left)	STAB1	missense;lof	0.001	1.99342e-40	1.99342e-40	chr3:52502226:C:A
Putamen (left)	STAB1	missense;lof	0.001	1.99342e-40	1.99342e-40	chr3:52502631:G:A
Putamen (left)	STAB1	missense;lof	0.001	1.99342e-40	1.99342e-40	chr3:52502998:G:A
Putamen (left)	STAB1	missense;lof	0.001	1.99342e-40	1.99342e-40	chr3:52503003:GC:G
Putamen (left)	STAB1	missense;lof	0.001	1.99342e-40	1.99342e-40	chr3:52503088:C:T
Putamen (left)	STAB1	missense;lof	0.001	1.99342e-40	1.99342e-40	chr3:52503110:G:A
Putamen (left)	STAB1	missense;lof	0.001	1.99342e-40	1.99342e-40	chr3:52504077:C:T
Putamen (left)	STAB1	missense;lof	0.001	1.99342e-40	1.99342e-40	chr3:52504078:A:C
Putamen (left)	STAB1	missense;lof	0.001	1.99342e-40	1.99342e-40	chr3:52504149:A:G
Putamen (left)	STAB1	missense;lof	0.001	1.99342e-40	1.99342e-40	chr3:52501298:T:C
Putamen (left)	STAB1	missense;lof	0.001	1.99342e-40	1.99342e-40	chr3:52508028:T:C
Putamen (left)	STAB1	missense;lof	0.001	1.99342e-40	1.99342e-40	chr3:52504467:G:A
Putamen (left)	STAB1	missense;lof	0.001	1.99342e-40	1.99342e-40	chr3:52508271:A:C
Putamen (left)	STAB1	missense;lof	0.001	1.99342e-40	1.99342e-40	chr3:52508305:TGACTGCAC:T
Putamen (left)	STAB1	missense;lof	0.001	1.99342e-40	1.99342e-40	chr3:52508323:TG:T
Putamen (left)	STAB1	missense;lof	0.001	1.99342e-40	1.99342e-40	chr3:52508350:CA:C
Putamen (left)	STAB1	missense;lof	0.001	1.99342e-40	1.99342e-40	chr3:52509292:CA:C
Putamen (left)	STAB1	missense;lof	0.001	1.99342e-40	1.99342e-40	chr3:52509874:C:A
Putamen (left)	STAB1	missense;lof	0.001	1.99342e-40	1.99342e-40	chr3:52509928:GCAGGGCA:G
Putamen (left)	STAB1	missense;lof	0.001	1.99342e-40	1.99342e-40	chr3:52509929:CA:C
Putamen (left)	STAB1	missense;lof	0.001	1.99342e-40	1.99342e-40	chr3:52510234:A:AT
Putamen (left)	STAB1	missense;lof	0.001	1.99342e-40	1.99342e-40	chr3:52504499:T:G
Putamen (left)	STAB1	missense;lof	0.001	1.99342e-40	1.99342e-40	chr3:52510236:G:A
Putamen (left)	STAB1	missense;lof	0.001	1.99342e-40	1.99342e-40	chr3:52510350:CTGAG:C
Putamen (left)	STAB1	missense;lof	0.001	1.99342e-40	1.99342e-40	chr3:52510445:G:T
Putamen (left)	STAB1	missense;lof	0.001	1.99342e-40	1.99342e-40	chr3:52510473:C:CCGAT
Putamen (left)	STAB1	missense;lof	0.001	1.99342e-40	1.99342e-40	chr3:52510492:T:G
Putamen (left)	STAB1	missense;lof	0.001	1.99342e-40	1.99342e-40	chr3:52510505:C:T
Putamen (left)	STAB1	missense;lof	0.001	1.99342e-40	1.99342e-40	chr3:52511648:A:C
Putamen (left)	STAB1	missense;lof	0.001	1.99342e-40	1.99342e-40	chr3:52511692:C:T
Putamen (left)	STAB1	missense;lof	0.001	1.99342e-40	1.99342e-40	chr3:52504500:T:C
Putamen (left)	STAB1	missense;lof	0.001	1.99342e-40	1.99342e-40	chr3:52512339:A:G
Putamen (left)	STAB1	missense;lof	0.001	1.99342e-40	1.99342e-40	chr3:52512384:GC:G
Putamen (left)	STAB1	missense;lof	0.001	1.99342e-40	1.99342e-40	chr3:52512397:TG:T
Putamen (left)	STAB1	missense;lof	0.001	1.99342e-40	1.99342e-40	chr3:52512645:T:C
Putamen (left)	STAB1	missense;lof	0.001	1.99342e-40	1.99342e-40	chr3:52512853:AC:A
Putamen (left)	STAB1	missense;lof	0.001	1.99342e-40	1.99342e-40	chr3:52512892:T:TC
Putamen (left)	STAB1	missense;lof	0.001	1.99342e-40	1.99342e-40	chr3:52512934:CA:C
Putamen (left)	STAB1	missense;lof	0.001	1.99342e-40	1.99342e-40	chr3:52513161:G:T
Putamen (left)	STAB1	missense;lof	0.001	1.99342e-40	1.99342e-40	chr3:52513715:A:G
Putamen (left)	STAB1	missense;lof	0.001	1.99342e-40	1.99342e-40	chr3:52513780:CA:C
Putamen (left)	STAB1	missense;lof	0.001	1.99342e-40	1.99342e-40	chr3:52513795:G:T
Putamen (left)	STAB1	missense;lof	0.001	1.99342e-40	1.99342e-40	chr3:52514214:G:A
Putamen (left)	STAB1	missense;lof	0.001	1.99342e-40	1.99342e-40	chr3:52514214:G:C
Putamen (left)	STAB1	missense;lof	0.001	1.99342e-40	1.99342e-40	chr3:52514364:G:A
Putamen (left)	STAB1	missense;lof	0.001	1.99342e-40	1.99342e-40	chr3:52504509:T:C
Putamen (left)	STAB1	missense;lof	0.001	1.99342e-40	1.99342e-40	chr3:52514497:G:A
Putamen (left)	STAB1	missense;lof	0.001	1.99342e-40	1.99342e-40	chr3:52514782:AC:A
Putamen (left)	STAB1	missense;lof	0.001	1.99342e-40	1.99342e-40	chr3:52515485:C:G
Putamen (left)	STAB1	missense;lof	0.001	1.99342e-40	1.99342e-40	chr3:52515504:C:T
Putamen (left)	STAB1	missense;lof	0.001	1.99342e-40	1.99342e-40	chr3:52516041:A:G
Putamen (left)	STAB1	missense;lof	0.001	1.99342e-40	1.99342e-40	chr3:52516102:A:AG
Putamen (left)	STAB1	missense;lof	0.001	1.99342e-40	1.99342e-40	chr3:52516102:AG:A
Putamen (left)	STAB1	missense;lof	0.001	1.99342e-40	1.99342e-40	chr3:52504514:C:T
Putamen (left)	STAB1	missense;lof	0.001	1.99342e-40	1.99342e-40	chr3:52516143:TC:T
Putamen (left)	STAB1	missense;lof	0.001	1.99342e-40	1.99342e-40	chr3:52516225:CA:C
Putamen (left)	STAB1	missense;lof	0.001	1.99342e-40	1.99342e-40	chr3:52516408:CTG:C
Putamen (left)	STAB1	missense;lof	0.001	1.99342e-40	1.99342e-40	chr3:52516409:T:TGTGTC
Putamen (left)	STAB1	missense;lof	0.001	1.99342e-40	1.99342e-40	chr3:52516430:CA:C
Putamen (left)	STAB1	missense;lof	0.001	1.99342e-40	1.99342e-40	chr3:52516430:C:T
Putamen (left)	STAB1	missense;lof	0.001	1.99342e-40	1.99342e-40	chr3:52516533:G:GC
Putamen (left)	STAB1	missense;lof	0.001	1.99342e-40	1.99342e-40	chr3:52517048:AC:A
Putamen (left)	STAB1	missense;lof	0.001	1.99342e-40	1.99342e-40	chr3:52517051:TG:T
Putamen (left)	STAB1	missense;lof	0.001	1.99342e-40	1.99342e-40	chr3:52517066:C:A
Putamen (left)	STAB1	missense;lof	0.001	1.99342e-40	1.99342e-40	chr3:52504841:G:A
Putamen (left)	STAB1	missense;lof	0.001	1.99342e-40	1.99342e-40	chr3:52517086:TG:T
Putamen (left)	STAB1	missense;lof	0.001	1.99342e-40	1.99342e-40	chr3:52517324:T:TAA
Putamen (left)	STAB1	missense;lof	0.001	1.99342e-40	1.99342e-40	chr3:52517552:C:CT
Putamen (left)	STAB1	missense;lof	0.001	1.99342e-40	1.99342e-40	chr3:52517565:CG:C
Putamen (left)	STAB1	missense;lof	0.001	1.99342e-40	1.99342e-40	chr3:52517575:AC:A
Putamen (left)	STAB1	missense;lof	0.001	1.99342e-40	1.99342e-40	chr3:52517913:CA:C
Putamen (left)	STAB1	missense;lof	0.001	1.99342e-40	1.99342e-40	chr3:52518534:A:G
Putamen (left)	STAB1	missense;lof	0.001	1.99342e-40	1.99342e-40	chr3:52518601:C:CAA
Putamen (left)	STAB1	missense;lof	0.001	1.99342e-40	1.99342e-40	chr3:52518614:G:A
Putamen (left)	STAB1	missense;lof	0.001	1.99342e-40	1.99342e-40	chr3:52518728:GC:G
Putamen (left)	STAB1	missense;lof	0.001	1.99342e-40	1.99342e-40	chr3:52518786:C:CGGCGGCT
Putamen (left)	STAB1	missense;lof	0.001	1.99342e-40	1.99342e-40	chr3:52518824:C:G
Putamen (left)	STAB1	missense;lof	0.001	1.99342e-40	1.99342e-40	chr3:52518833:CCT:C
Putamen (left)	STAB1	missense;lof	0.001	1.99342e-40	1.99342e-40	chr3:52518871:T:C
Putamen (left)	STAB1	missense;lof	0.001	1.99342e-40	1.99342e-40	chr3:52519256:G:GC
Putamen (left)	STAB1	missense;lof	0.001	1.99342e-40	1.99342e-40	chr3:52519262:A:C
Putamen (left)	STAB1	missense;lof	0.001	1.99342e-40	1.99342e-40	chr3:52519263:G:C
Putamen (left)	STAB1	missense;lof	0.001	1.99342e-40	1.99342e-40	chr3:52519328:TC:T
Putamen (left)	STAB1	missense;lof	0.001	1.99342e-40	1.99342e-40	chr3:52519390:GC:G
Putamen (left)	STAB1	missense;lof	0.001	1.99342e-40	1.99342e-40	chr3:52519405:G:A
Putamen (left)	STAB1	missense;lof	0.001	1.99342e-40	1.99342e-40	chr3:52519523:G:GC
Putamen (left)	STAB1	missense;lof	0.001	1.99342e-40	1.99342e-40	chr3:52519527:AG:A
Putamen (left)	STAB1	missense;lof	0.001	1.99342e-40	1.99342e-40	chr3:52505362:G:A
Putamen (left)	STAB1	missense;lof	0.001	1.99342e-40	1.99342e-40	chr3:52519943:G:A
Putamen (left)	STAB1	missense;lof	0.001	1.99342e-40	1.99342e-40	chr3:52519968:C:T
Putamen (left)	STAB1	missense;lof	0.001	1.99342e-40	1.99342e-40	chr3:52520043:C:T
Putamen (left)	STAB1	missense;lof	0.001	1.99342e-40	1.99342e-40	chr3:52520122:T:C
Putamen (left)	STAB1	missense;lof	0.001	1.99342e-40	1.99342e-40	chr3:52520229:TG:T
Putamen (left)	STAB1	missense;lof	0.001	1.99342e-40	1.99342e-40	chr3:52520240:C:T
Putamen (left)	STAB1	missense;lof	0.001	1.99342e-40	1.99342e-40	chr3:52520255:AC:A
Putamen (left)	STAB1	missense;lof	0.001	1.99342e-40	1.99342e-40	chr3:52520265:CTT:C
Putamen (left)	STAB1	missense;lof	0.001	1.99342e-40	1.99342e-40	chr3:52505673:T:G
Putamen (left)	STAB1	missense;lof	0.001	1.99342e-40	1.99342e-40	chr3:52520291:G:A
Putamen (left)	STAB1	missense;lof	0.001	1.99342e-40	1.99342e-40	chr3:52520291:G:C
Putamen (left)	STAB1	missense;lof	0.001	1.99342e-40	1.99342e-40	chr3:52520398:A:AG
Putamen (left)	STAB1	missense;lof	0.001	1.99342e-40	1.99342e-40	chr3:52520525:CTT:C
Putamen (left)	STAB1	missense;lof	0.001	1.99342e-40	1.99342e-40	chr3:52520544:C:T
Putamen (left)	STAB1	missense;lof	0.001	1.99342e-40	1.99342e-40	chr3:52520690:C:T
Putamen (left)	STAB1	missense;lof	0.001	1.99342e-40	1.99342e-40	chr3:52520802:A:C
Putamen (left)	STAB1	missense;lof	0.001	1.99342e-40	1.99342e-40	chr3:52505681:C:A
Putamen (left)	STAB1	missense;lof	0.001	1.99342e-40	1.99342e-40	chr3:52505705:C:T
Putamen (left)	STAB1	missense;lof	0.001	1.99342e-40	1.99342e-40	chr3:52522378:C:T
Putamen (left)	STAB1	missense;lof	0.001	1.99342e-40	1.99342e-40	chr3:52522394:C:A
Putamen (left)	STAB1	missense;lof	0.001	1.99342e-40	1.99342e-40	chr3:52522437:C:A
Putamen (left)	STAB1	missense;lof	0.001	1.99342e-40	1.99342e-40	chr3:52505722:C:T
Putamen (left)	STAB1	missense;lof	0.001	1.99342e-40	1.99342e-40	chr3:52522670:GCT:G
Putamen (left)	STAB1	missense;lof	0.001	1.99342e-40	1.99342e-40	chr3:52505725:A:G
Putamen (left)	STAB1	missense;lof	0.001	1.99342e-40	1.99342e-40	chr3:52522875:TAGTC:T
Putamen (left)	STAB1	missense;lof	0.001	1.99342e-40	1.99342e-40	chr3:52522905:C:G
Putamen (left)	STAB1	missense;lof	0.001	1.99342e-40	1.99342e-40	chr3:52522931:C:CGTGT
Putamen (left)	STAB1	missense;lof	0.001	1.99342e-40	1.99342e-40	chr3:52523035:C:A
Putamen (left)	STAB1	missense;lof	0.001	1.99342e-40	1.99342e-40	chr3:52523036:C:T
Putamen (left)	STAB1	missense;lof	0.001	1.99342e-40	1.99342e-40	chr3:52523042:C:T
Putamen (left)	STAB1	missense;lof	0.001	1.99342e-40	1.99342e-40	chr3:52523272:CT:C
Putamen (left)	STAB1	missense;lof	0.001	1.99342e-40	1.99342e-40	chr3:52505749:C:T
Putamen (left)	STAB1	missense;lof	0.001	1.99342e-40	1.99342e-40	chr3:52523299:GAC:G
Putamen (left)	STAB1	missense;lof	0.001	1.99342e-40	1.99342e-40	chr3:52523476:T:TAA
Putamen (left)	STAB1	missense;lof	0.001	1.99342e-40	1.99342e-40	chr3:52523497:GGA:G
Putamen (left)	STAB1	missense;lof	0.001	1.99342e-40	1.99342e-40	chr3:52523513:CCA:C
Putamen (left)	STAB1	missense;lof	0.001	1.99342e-40	1.99342e-40	chr3:52523518:C:A
Putamen (left)	STAB1	missense;lof	0.001	1.99342e-40	1.99342e-40	chr3:52523577:G:A
Putamen (left)	STAB1	missense;lof	0.001	1.99342e-40	1.99342e-40	chr3:52523657:AG:A
Putamen (left)	STAB1	missense;lof	0.001	1.99342e-40	1.99342e-40	chr3:52523727:GC:G
Putamen (left)	STAB1	missense;lof	0.001	1.99342e-40	1.99342e-40	chr3:52523744:AC:A
Putamen (left)	STAB1	missense;lof	0.001	1.99342e-40	1.99342e-40	chr3:52505750:G:T
Putamen (left)	STAB1	missense;lof	0.001	1.99342e-40	1.99342e-40	chr3:52523758:T:C
Putamen (left)	STAB1	missense;lof	0.001	1.99342e-40	1.99342e-40	chr3:52523857:C:CTGTT
Putamen (left)	STAB1	missense;lof	0.001	1.99342e-40	1.99342e-40	chr3:52523870:G:T
Putamen (left)	STAB1	missense;lof	0.001	1.99342e-40	1.99342e-40	chr3:52523871:C:T
Putamen (left)	STAB1	missense;lof	0.001	1.99342e-40	1.99342e-40	chr3:52523889:G:GAAGCCCCACCTGT
Putamen (left)	STAB1	missense;lof	0.001	1.99342e-40	1.99342e-40	chr3:52523914:T:TG
Putamen (left)	STAB1	missense;lof	0.001	1.99342e-40	1.99342e-40	chr3:52523969:C:G
Putamen (left)	STAB1	missense;lof	0.001	1.99342e-40	1.99342e-40	chr3:52523976:GC:G
Putamen (left)	STAB1	missense;lof	0.001	1.99342e-40	1.99342e-40	chr3:52523991:A:AC
Putamen (left)	STAB1	missense;lof	0.001	1.99342e-40	1.99342e-40	chr3:52524098:A:G
Putamen (left)	STAB1	missense;lof	0.001	1.99342e-40	1.99342e-40	chr3:52524121:G:GACTT
Putamen (left)	STAB1	missense;lof	0.001	1.99342e-40	1.99342e-40	chr3:52524134:G:A
Putamen (left)	STAB1	missense;lof	0.001	1.99342e-40	1.99342e-40	chr3:52505767:T:C
Putamen (left)	STAB1	missense;lof	0.001	1.99342e-40	1.99342e-40	chr3:52524164:C:CT
Putamen (left)	STAB1	missense;lof	0.001	1.99342e-40	1.99342e-40	chr3:52524175:C:CCTGT
Putamen (left)	STAB1	missense;lof	0.001	1.99342e-40	1.99342e-40	chr3:52524175:CCT:C
Putamen (left)	STAB1	missense;lof	0.001	1.99342e-40	1.99342e-40	chr3:52524298:AG:A
Putamen (left)	STAB1	missense;lof	0.001	1.99342e-40	1.99342e-40	chr3:52524299:G:T
Putamen (left)	STAB1	missense;lof	0.001	1.99342e-40	1.99342e-40	chr3:52524300:G:GACTC
Putamen (left)	STAB1	missense;lof	0.001	1.99342e-40	1.99342e-40	chr3:52524304:C:G
Putamen (left)	STAB1	missense;lof	0.001	1.99342e-40	1.99342e-40	chr3:52524318:G:GACTT
Putamen (left)	STAB1	missense;lof	0.001	1.99342e-40	1.99342e-40	chr3:52524326:T:TGACA
Putamen (left)	STAB1	missense;lof	0.001	1.99342e-40	1.99342e-40	chr3:52524333:C:T
Putamen (left)	STAB1	missense;lof	0.001	1.99342e-40	1.99342e-40	chr3:52524343:TCA:T
Putamen (left)	STAB1	missense;lof	0.001	1.99342e-40	1.99342e-40	chr3:52524350:C:CAAGT
Putamen (left)	STAB1	missense;lof	0.001	1.99342e-40	1.99342e-40	chr3:52524354:T:C
Putamen (left)	STAB1	missense;lof	0.001	1.99342e-40	1.99342e-40	chr3:52505883:G:C
Putamen (left)	STAB1	missense;lof	0.001	1.99342e-40	1.99342e-40	chr3:52505884:G:A
Putamen (left)	STAB1	missense;lof	0.001	1.99342e-40	1.99342e-40	chr3:52505884:G:T
Putamen (left)	STAB1	missense;lof	0.001	1.99342e-40	1.99342e-40	chr3:52505892:A:C
Putamen (left)	STAB1	missense;lof	0.001	1.99342e-40	1.99342e-40	chr3:52505917:A:C
Putamen (left)	STAB1	missense;lof	0.001	1.99342e-40	1.99342e-40	chr3:52506185:C:T
Putamen (left)	STAB1	missense;lof	0.001	1.99342e-40	1.99342e-40	chr3:52506210:C:T
Putamen (left)	STAB1	missense;lof	0.001	1.99342e-40	1.99342e-40	chr3:52506216:C:T
Putamen (left)	STAB1	missense;lof	0.001	1.99342e-40	1.99342e-40	chr3:52506238:C:A
Putamen (left)	STAB1	missense;lof	0.001	1.99342e-40	1.99342e-40	chr3:52501678:G:C
Putamen (left)	STAB1	missense;lof	0.001	1.99342e-40	1.99342e-40	chr3:52506746:G:T
Putamen (left)	STAB1	missense;lof	0.001	1.99342e-40	1.99342e-40	chr3:52506753:A:G
Putamen (left)	STAB1	missense;lof	0.001	1.99342e-40	1.99342e-40	chr3:52506776:G:A
Putamen (left)	STAB1	missense;lof	0.001	1.99342e-40	1.99342e-40	chr3:52506788:C:T
Putamen (left)	STAB1	missense;lof	0.001	1.99342e-40	1.99342e-40	chr3:52506791:C:G
Putamen (left)	STAB1	missense;lof	0.001	1.99342e-40	1.99342e-40	chr3:52506792:C:T
Putamen (left)	STAB1	missense;lof	0.001	1.99342e-40	1.99342e-40	chr3:52506797:A:T
Putamen (left)	STAB1	missense;lof	0.001	1.99342e-40	1.99342e-40	chr3:52501700:A:C
Putamen (left)	STAB1	missense;lof	0.001	1.99342e-40	1.99342e-40	chr3:52506806:A:G
Putamen (left)	STAB1	missense;lof	0.001	1.99342e-40	1.99342e-40	chr3:52507622:G:A
Putamen (left)	STAB1	missense;lof	0.001	1.99342e-40	1.99342e-40	chr3:52507655:C:G
Putamen (left)	STAB1	missense;lof	0.001	1.99342e-40	1.99342e-40	chr3:52507656:C:T
Putamen (left)	STAB1	missense;lof	0.001	1.99342e-40	1.99342e-40	chr3:52507665:G:A
Putamen (left)	STAB1	missense;lof	0.001	1.99342e-40	1.99342e-40	chr3:52507949:T:C
Putamen (left)	STAB1	missense;lof	0.001	1.99342e-40	1.99342e-40	chr3:52507950:G:A
Putamen (left)	STAB1	missense;lof	0.001	1.99342e-40	1.99342e-40	chr3:52507997:T:A
Putamen (left)	STAB1	missense;lof	0.001	1.99342e-40	1.99342e-40	chr3:52501724:G:A
Putamen (left)	STAB1	missense;lof	0.01	1.99342e-40	1.99342e-40	chr3:52508018:A:G
Putamen (left)	STAB1	missense;lof	0.01	1.99342e-40	1.99342e-40	chr3:52508286:G:A
Putamen (left)	STAB1	missense;lof	0.01	1.99342e-40	1.99342e-40	chr3:52508292:G:T
Putamen (left)	STAB1	missense;lof	0.01	1.99342e-40	1.99342e-40	chr3:52508297:T:C
Putamen (left)	STAB1	missense;lof	0.01	1.99342e-40	1.99342e-40	chr3:52508300:G:A
Putamen (left)	STAB1	missense;lof	0.01	1.99342e-40	1.99342e-40	chr3:52508303:C:T
Putamen (left)	STAB1	missense;lof	0.01	1.99342e-40	1.99342e-40	chr3:52508304:C:T
Putamen (left)	STAB1	missense;lof	0.01	1.99342e-40	1.99342e-40	chr3:52508318:T:C
Putamen (left)	STAB1	missense;lof	0.01	1.99342e-40	1.99342e-40	chr3:52508328:G:A
Putamen (left)	STAB1	missense;lof	0.01	1.99342e-40	1.99342e-40	chr3:52508328:G:T
Putamen (left)	STAB1	missense;lof	0.01	1.99342e-40	1.99342e-40	chr3:52501730:G:A
Putamen (left)	STAB1	missense;lof	0.01	1.99342e-40	1.99342e-40	chr3:52508354:G:C
Putamen (left)	STAB1	missense;lof	0.01	1.99342e-40	1.99342e-40	chr3:52509217:A:G
Putamen (left)	STAB1	missense;lof	0.01	1.99342e-40	1.99342e-40	chr3:52509228:G:A
Putamen (left)	STAB1	missense;lof	0.01	1.99342e-40	1.99342e-40	chr3:52509235:G:A
Putamen (left)	STAB1	missense;lof	0.01	1.99342e-40	1.99342e-40	chr3:52509241:G:A
Putamen (left)	STAB1	missense;lof	0.01	1.99342e-40	1.99342e-40	chr3:52509258:T:G
Putamen (left)	STAB1	missense;lof	0.01	1.99342e-40	1.99342e-40	chr3:52509265:G:T
Putamen (left)	STAB1	missense;lof	0.01	1.99342e-40	1.99342e-40	chr3:52509872:T:C
Putamen (left)	STAB1	missense;lof	0.01	1.99342e-40	1.99342e-40	chr3:52509912:G:T
Putamen (left)	STAB1	missense;lof	0.01	1.99342e-40	1.99342e-40	chr3:52501736:G:C
Putamen (left)	STAB1	missense;lof	0.01	1.99342e-40	1.99342e-40	chr3:52509914:G:A
Putamen (left)	STAB1	missense;lof	0.01	1.99342e-40	1.99342e-40	chr3:52509914:G:C
Putamen (left)	STAB1	missense;lof	0.01	1.99342e-40	1.99342e-40	chr3:52509914:G:T
Putamen (left)	STAB1	missense;lof	0.01	1.99342e-40	1.99342e-40	chr3:52509915:G:A
Putamen (left)	STAB1	missense;lof	0.01	1.99342e-40	1.99342e-40	chr3:52509947:G:A
Putamen (left)	STAB1	missense;lof	0.01	1.99342e-40	1.99342e-40	chr3:52509947:G:C
Putamen (left)	STAB1	missense;lof	0.01	1.99342e-40	1.99342e-40	chr3:52510144:G:A
Putamen (left)	STAB1	missense;lof	0.01	1.99342e-40	1.99342e-40	chr3:52510164:G:A
Putamen (left)	STAB1	missense;lof	0.01	1.99342e-40	1.99342e-40	chr3:52510167:G:A
Putamen (left)	STAB1	missense;lof	0.01	1.99342e-40	1.99342e-40	chr3:52502032:T:C
Putamen (left)	STAB1	missense;lof	0.01	1.99342e-40	1.99342e-40	chr3:52510215:C:T
Putamen (left)	STAB1	missense;lof	0.01	1.99342e-40	1.99342e-40	chr3:52510391:T:C
Putamen (left)	STAB1	missense;lof	0.01	1.99342e-40	1.99342e-40	chr3:52510413:A:C
Putamen (left)	STAB1	missense;lof	0.01	1.99342e-40	1.99342e-40	chr3:52510413:A:G
Putamen (left)	STAB1	missense;lof	0.01	1.99342e-40	1.99342e-40	chr3:52510418:C:T
Putamen (left)	STAB1	missense;lof	0.01	1.99342e-40	1.99342e-40	chr3:52510461:G:A
Putamen (left)	STAB1	missense;lof	0.01	1.99342e-40	1.99342e-40	chr3:52502044:G:A
Putamen (left)	STAB1	missense;lof	0.01	1.99342e-40	1.99342e-40	chr3:52510479:C:A
Putamen (left)	STAB1	missense;lof	0.01	1.99342e-40	1.99342e-40	chr3:52510479:C:T
Putamen (left)	STAB1	missense;lof	0.01	1.99342e-40	1.99342e-40	chr3:52510490:T:C
Putamen (left)	STAB1	missense;lof	0.01	1.99342e-40	1.99342e-40	chr3:52510502:G:A
Putamen (left)	STAB1	missense;lof	0.01	1.99342e-40	1.99342e-40	chr3:52511666:A:C
Putamen (left)	STAB1	missense;lof	0.01	1.99342e-40	1.99342e-40	chr3:52511680:G:A
Putamen (left)	STAB1	missense;lof	0.01	1.99342e-40	1.99342e-40	chr3:52511684:A:T
Putamen (left)	STAB1	missense;lof	0.01	1.99342e-40	1.99342e-40	chr3:52512377:T:C
Putamen (left)	STAB1	missense;lof	0.01	1.99342e-40	1.99342e-40	chr3:52502075:G:A
Putamen (left)	STAB1	missense;lof	0.01	1.99342e-40	1.99342e-40	chr3:52512407:G:A
Putamen (left)	STAB1	missense;lof	0.01	1.99342e-40	1.99342e-40	chr3:52512422:G:A
Putamen (left)	STAB1	missense;lof	0.01	1.99342e-40	1.99342e-40	chr3:52512600:T:C
Putamen (left)	STAB1	missense;lof	0.01	1.99342e-40	1.99342e-40	chr3:52512626:T:C
Putamen (left)	STAB1	missense;lof	0.01	1.99342e-40	1.99342e-40	chr3:52512876:C:T
Putamen (left)	STAB1	missense;lof	0.01	1.99342e-40	1.99342e-40	chr3:52512924:T:C
Putamen (left)	STAB1	missense;lof	0.01	1.99342e-40	1.99342e-40	chr3:52512945:C:A
Putamen (left)	STAB1	missense;lof	0.01	1.99342e-40	1.99342e-40	chr3:52513147:G:A
Putamen (left)	STAB1	missense;lof	0.01	1.99342e-40	1.99342e-40	chr3:52513168:T:C
Putamen (left)	STAB1	missense;lof	0.01	1.99342e-40	1.99342e-40	chr3:52513224:A:T
Putamen (left)	STAB1	missense;lof	0.01	1.99342e-40	1.99342e-40	chr3:52513240:G:A
Putamen (left)	STAB1	missense;lof	0.01	1.99342e-40	1.99342e-40	chr3:52513736:C:A
Putamen (left)	STAB1	missense;lof	0.01	1.99342e-40	1.99342e-40	chr3:52513769:A:G
Putamen (left)	STAB1	missense;lof	0.01	1.99342e-40	1.99342e-40	chr3:52502165:T:A
Putamen (left)	STAB1	missense;lof	0.01	1.99342e-40	1.99342e-40	chr3:52513892:C:A
Putamen (left)	STAB1	missense;lof	0.01	1.99342e-40	1.99342e-40	chr3:52513893:C:A
Putamen (left)	STAB1	missense;lof	0.01	1.99342e-40	1.99342e-40	chr3:52514158:C:T
Putamen (left)	STAB1	missense;lof	0.01	1.99342e-40	1.99342e-40	chr3:52514167:T:G
Putamen (left)	STAB1	missense;lof	0.01	1.99342e-40	1.99342e-40	chr3:52514169:C:A
Putamen (left)	STAB1	missense;lof	0.01	1.99342e-40	1.99342e-40	chr3:52514188:A:G
Putamen (left)	STAB1	missense;lof	0.01	1.99342e-40	1.99342e-40	chr3:52514387:A:C
Putamen (left)	STAB1	missense;lof	0.01	1.99342e-40	1.99342e-40	chr3:52514795:G:T
Putamen (left)	STAB1	missense;lof	0.01	1.99342e-40	1.99342e-40	chr3:52514797:C:T
Putamen (left)	STAB1	missense;lof	0.01	1.99342e-40	1.99342e-40	chr3:52502171:G:A
Putamen (left)	STAB1	missense;lof	0.01	1.99342e-40	1.99342e-40	chr3:52514798:G:C
Putamen (left)	STAB1	missense;lof	0.01	1.99342e-40	1.99342e-40	chr3:52515031:G:A
Putamen (left)	STAB1	missense;lof	0.01	1.99342e-40	1.99342e-40	chr3:52515442:G:A
Putamen (left)	STAB1	missense;lof	0.01	1.99342e-40	1.99342e-40	chr3:52515489:T:C
Putamen (left)	STAB1	missense;lof	0.01	1.99342e-40	1.99342e-40	chr3:52515490:G:A
Putamen (left)	STAB1	missense;lof	0.01	1.99342e-40	1.99342e-40	chr3:52516071:G:T
Putamen (left)	STAB1	missense;lof	0.01	1.99342e-40	1.99342e-40	chr3:52516089:G:A
Putamen (left)	STAB1	missense;lof	0.01	1.99342e-40	1.99342e-40	chr3:52516104:G:C
Putamen (left)	STAB1	missense;lof	0.01	1.99342e-40	1.99342e-40	chr3:52502171:G:T
Putamen (left)	STAB1	missense;lof	0.01	1.99342e-40	1.99342e-40	chr3:52516113:G:A
Putamen (left)	STAB1	missense;lof	0.01	1.99342e-40	1.99342e-40	chr3:52516121:C:T
Putamen (left)	STAB1	missense;lof	0.01	1.99342e-40	1.99342e-40	chr3:52516124:G:A
Putamen (left)	STAB1	missense;lof	0.01	1.99342e-40	1.99342e-40	chr3:52516125:G:A
Putamen (left)	STAB1	missense;lof	0.01	1.99342e-40	1.99342e-40	chr3:52516136:G:T
Putamen (left)	STAB1	missense;lof	0.01	1.99342e-40	1.99342e-40	chr3:52516154:G:A
Putamen (left)	STAB1	missense;lof	0.01	1.99342e-40	1.99342e-40	chr3:52516167:G:A
Putamen (left)	STAB1	missense;lof	0.01	1.99342e-40	1.99342e-40	chr3:52516185:G:C
Putamen (left)	STAB1	missense;lof	0.01	1.99342e-40	1.99342e-40	chr3:52502172:G:A
Putamen (left)	STAB1	missense;lof	0.01	1.99342e-40	1.99342e-40	chr3:52501217:T:G
Putamen (left)	STAB1	missense;lof	0.01	1.99342e-40	1.99342e-40	chr3:52516198:G:T
Putamen (left)	STAB1	missense;lof	0.01	1.99342e-40	1.99342e-40	chr3:52516203:G:A
Putamen (left)	STAB1	missense;lof	0.01	1.99342e-40	1.99342e-40	chr3:52516215:G:A
Putamen (left)	STAB1	missense;lof	0.01	1.99342e-40	1.99342e-40	chr3:52516358:T:C
Putamen (left)	STAB1	missense;lof	0.01	1.99342e-40	1.99342e-40	chr3:52516365:G:A
Putamen (left)	STAB1	missense;lof	0.01	1.99342e-40	1.99342e-40	chr3:52516388:G:C
Putamen (left)	STAB1	missense;lof	0.01	1.99342e-40	1.99342e-40	chr3:52516389:G:A
Putamen (left)	STAB1	missense;lof	0.01	1.99342e-40	1.99342e-40	chr3:52516403:G:A
Putamen (left)	STAB1	missense;lof	0.01	1.99342e-40	1.99342e-40	chr3:52502210:G:A
Putamen (left)	STAB1	missense;lof	0.01	1.99342e-40	1.99342e-40	chr3:52516410:G:T
Putamen (left)	STAB1	missense;lof	0.01	1.99342e-40	1.99342e-40	chr3:52516434:G:A
Putamen (left)	STAB1	missense;lof	0.01	1.99342e-40	1.99342e-40	chr3:52516736:C:A
Putamen (left)	STAB1	missense;lof	0.01	1.99342e-40	1.99342e-40	chr3:52516736:C:T
Putamen (left)	STAB1	missense;lof	0.01	1.99342e-40	1.99342e-40	chr3:52516738:G:A
Putamen (left)	STAB1	missense;lof	0.01	1.99342e-40	1.99342e-40	chr3:52516741:T:C
Putamen (left)	STAB1	missense;lof	0.01	1.99342e-40	1.99342e-40	chr3:52516753:G:A
Putamen (left)	STAB1	missense;lof	0.01	1.99342e-40	1.99342e-40	chr3:52517011:G:A
Putamen (left)	STAB1	missense;lof	0.01	1.99342e-40	1.99342e-40	chr3:52517011:G:T
Putamen (left)	STAB1	missense;lof	0.01	1.99342e-40	1.99342e-40	chr3:52517029:C:A
Putamen (left)	STAB1	missense;lof	0.01	1.99342e-40	1.99342e-40	chr3:52517040:A:G
Putamen (left)	STAB1	missense;lof	0.01	1.99342e-40	1.99342e-40	chr3:52517046:G:C
Putamen (left)	STAB1	missense;lof	0.01	1.99342e-40	1.99342e-40	chr3:52517049:C:T
Putamen (left)	STAB1	missense;lof	0.01	1.99342e-40	1.99342e-40	chr3:52502211:G:A
Putamen (left)	STAB1	missense;lof	0.01	1.99342e-40	1.99342e-40	chr3:52517050:C:T
Putamen (left)	STAB1	missense;lof	0.01	1.99342e-40	1.99342e-40	chr3:52517058:C:T
Putamen (left)	STAB1	missense;lof	0.01	1.99342e-40	1.99342e-40	chr3:52517059:G:A
Putamen (left)	STAB1	missense;lof	0.01	1.99342e-40	1.99342e-40	chr3:52517061:A:C
Putamen (left)	STAB1	missense;lof	0.01	1.99342e-40	1.99342e-40	chr3:52517061:A:T
Putamen (left)	STAB1	missense;lof	0.01	1.99342e-40	1.99342e-40	chr3:52517091:G:A
Putamen (left)	STAB1	missense;lof	0.01	1.99342e-40	1.99342e-40	chr3:52517094:G:A
Putamen (left)	STAB1	missense;lof	0.01	1.99342e-40	1.99342e-40	chr3:52517095:G:A
Putamen (left)	STAB1	missense;lof	0.01	1.99342e-40	1.99342e-40	chr3:52502635:G:A
Putamen (left)	STAB1	missense;lof	0.01	1.99342e-40	1.99342e-40	chr3:52517109:G:A
Putamen (left)	STAB1	missense;lof	0.01	1.99342e-40	1.99342e-40	chr3:52517346:G:A
Putamen (left)	STAB1	missense;lof	0.01	1.99342e-40	1.99342e-40	chr3:52517347:G:T
Putamen (left)	STAB1	missense;lof	0.01	1.99342e-40	1.99342e-40	chr3:52517349:G:A
Putamen (left)	STAB1	missense;lof	0.01	1.99342e-40	1.99342e-40	chr3:52517352:T:G
Putamen (left)	STAB1	missense;lof	0.01	1.99342e-40	1.99342e-40	chr3:52517556:T:C
Putamen (left)	STAB1	missense;lof	0.01	1.99342e-40	1.99342e-40	chr3:52517884:A:G
Putamen (left)	STAB1	missense;lof	0.01	1.99342e-40	1.99342e-40	chr3:52517942:G:A
Putamen (left)	STAB1	missense;lof	0.01	1.99342e-40	1.99342e-40	chr3:52517948:G:A
Putamen (left)	STAB1	missense;lof	0.01	1.99342e-40	1.99342e-40	chr3:52517968:G:C
Putamen (left)	STAB1	missense;lof	0.01	1.99342e-40	1.99342e-40	chr3:52517971:G:A
Putamen (left)	STAB1	missense;lof	0.01	1.99342e-40	1.99342e-40	chr3:52517974:G:T
Putamen (left)	STAB1	missense;lof	0.01	1.99342e-40	1.99342e-40	chr3:52517975:G:A
Putamen (left)	STAB1	missense;lof	0.01	1.99342e-40	1.99342e-40	chr3:52517975:G:C
Putamen (left)	STAB1	missense;lof	0.01	1.99342e-40	1.99342e-40	chr3:52518560:G:A
Putamen (left)	STAB1	missense;lof	0.01	1.99342e-40	1.99342e-40	chr3:52518563:C:A
Putamen (left)	STAB1	missense;lof	0.01	1.99342e-40	1.99342e-40	chr3:52518581:C:T
Putamen (left)	STAB1	missense;lof	0.01	1.99342e-40	1.99342e-40	chr3:52502710:G:A
Putamen (left)	STAB1	missense;lof	0.01	1.99342e-40	1.99342e-40	chr3:52518772:A:G
Putamen (left)	STAB1	missense;lof	0.01	1.99342e-40	1.99342e-40	chr3:52518808:T:C
Putamen (left)	STAB1	missense;lof	0.01	1.99342e-40	1.99342e-40	chr3:52518840:G:A
Putamen (left)	STAB1	missense;lof	0.01	1.99342e-40	1.99342e-40	chr3:52518867:G:A
Putamen (left)	STAB1	missense;lof	0.01	1.99342e-40	1.99342e-40	chr3:52519280:A:T
Putamen (left)	STAB1	missense;lof	0.01	1.99342e-40	1.99342e-40	chr3:52519306:G:A
Putamen (left)	STAB1	missense;lof	0.01	1.99342e-40	1.99342e-40	chr3:52519306:G:C
Putamen (left)	STAB1	missense;lof	0.01	1.99342e-40	1.99342e-40	chr3:52519324:G:A
Putamen (left)	STAB1	missense;lof	0.01	1.99342e-40	1.99342e-40	chr3:52502722:A:G
Putamen (left)	STAB1	missense;lof	0.01	1.99342e-40	1.99342e-40	chr3:52519325:G:A
Putamen (left)	STAB1	missense;lof	0.01	1.99342e-40	1.99342e-40	chr3:52519334:A:C
Putamen (left)	STAB1	missense;lof	0.01	1.99342e-40	1.99342e-40	chr3:52519340:T:A
Putamen (left)	STAB1	missense;lof	0.01	1.99342e-40	1.99342e-40	chr3:52519357:C:A
Putamen (left)	STAB1	missense;lof	0.01	1.99342e-40	1.99342e-40	chr3:52519357:C:T
Putamen (left)	STAB1	missense;lof	0.01	1.99342e-40	1.99342e-40	chr3:52519510:T:A
Putamen (left)	STAB1	missense;lof	0.01	1.99342e-40	1.99342e-40	chr3:52519515:C:T
Putamen (left)	STAB1	missense;lof	0.01	1.99342e-40	1.99342e-40	chr3:52519535:G:A
Putamen (left)	STAB1	missense;lof	0.01	1.99342e-40	1.99342e-40	chr3:52503043:T:C
Putamen (left)	STAB1	missense;lof	0.01	1.99342e-40	1.99342e-40	chr3:52519535:G:C
Putamen (left)	STAB1	missense;lof	0.01	1.99342e-40	1.99342e-40	chr3:52519551:G:T
Putamen (left)	STAB1	missense;lof	0.01	1.99342e-40	1.99342e-40	chr3:52519953:C:T
Putamen (left)	STAB1	missense;lof	0.01	1.99342e-40	1.99342e-40	chr3:52519998:C:A
Putamen (left)	STAB1	missense;lof	0.01	1.99342e-40	1.99342e-40	chr3:52520005:C:G
Putamen (left)	STAB1	missense;lof	0.01	1.99342e-40	1.99342e-40	chr3:52520008:C:T
Putamen (left)	STAB1	missense;lof	0.01	1.99342e-40	1.99342e-40	chr3:52520032:C:G
Putamen (left)	STAB1	missense;lof	0.01	1.99342e-40	1.99342e-40	chr3:52520058:C:T
Putamen (left)	STAB1	missense;lof	0.01	1.99342e-40	1.99342e-40	chr3:52503064:T:A
Putamen (left)	STAB1	missense;lof	0.01	1.99342e-40	1.99342e-40	chr3:52520067:C:T
Putamen (left)	STAB1	missense;lof	0.01	1.99342e-40	1.99342e-40	chr3:52520109:C:T
Putamen (left)	STAB1	missense;lof	0.01	1.99342e-40	1.99342e-40	chr3:52520113:A:T
Putamen (left)	STAB1	missense;lof	0.01	1.99342e-40	1.99342e-40	chr3:52520216:G:C
Putamen (left)	STAB1	missense;lof	0.01	1.99342e-40	1.99342e-40	chr3:52520247:T:C
Putamen (left)	STAB1	missense;lof	0.01	1.99342e-40	1.99342e-40	chr3:52520248:G:A
Putamen (left)	STAB1	missense;lof	0.01	1.99342e-40	1.99342e-40	chr3:52520249:C:T
Putamen (left)	STAB1	missense;lof	0.01	1.99342e-40	1.99342e-40	chr3:52520252:G:A
Putamen (left)	STAB1	missense;lof	0.01	1.99342e-40	1.99342e-40	chr3:52503064:T:C
Putamen (left)	STAB1	missense;lof	0.01	1.99342e-40	1.99342e-40	chr3:52501251:G:A
Putamen (left)	STAB1	missense;lof	0.01	1.99342e-40	1.99342e-40	chr3:52520265:C:T
Putamen (left)	STAB1	missense;lof	0.01	1.99342e-40	1.99342e-40	chr3:52520433:A:G
Putamen (left)	STAB1	missense;lof	0.01	1.99342e-40	1.99342e-40	chr3:52520435:T:G
Putamen (left)	STAB1	missense;lof	0.01	1.99342e-40	1.99342e-40	chr3:52520440:A:T
Putamen (left)	STAB1	missense;lof	0.01	1.99342e-40	1.99342e-40	chr3:52520442:C:G
Putamen (left)	STAB1	missense;lof	0.01	1.99342e-40	1.99342e-40	chr3:52520442:C:T
Putamen (left)	STAB1	missense;lof	0.01	1.99342e-40	1.99342e-40	chr3:52520443:G:A
Putamen (left)	STAB1	missense;lof	0.01	1.99342e-40	1.99342e-40	chr3:52520470:C:A
Putamen (left)	STAB1	missense;lof	0.01	1.99342e-40	1.99342e-40	chr3:52520470:C:G
Putamen (left)	STAB1	missense;lof	0.01	1.99342e-40	1.99342e-40	chr3:52503070:T:A
Putamen (left)	STAB1	missense;lof	0.01	1.99342e-40	1.99342e-40	chr3:52520470:C:T
Putamen (left)	STAB1	missense;lof	0.01	1.99342e-40	1.99342e-40	chr3:52520481:G:A
Putamen (left)	STAB1	missense;lof	0.01	1.99342e-40	1.99342e-40	chr3:52520497:C:T
Putamen (left)	STAB1	missense;lof	0.01	1.99342e-40	1.99342e-40	chr3:52520499:C:A
Putamen (left)	STAB1	missense;lof	0.01	1.99342e-40	1.99342e-40	chr3:52520505:C:T
Putamen (left)	STAB1	missense;lof	0.01	1.99342e-40	1.99342e-40	chr3:52520509:G:T
Putamen (left)	STAB1	missense;lof	0.01	1.99342e-40	1.99342e-40	chr3:52520514:C:T
Putamen (left)	STAB1	missense;lof	0.01	1.99342e-40	1.99342e-40	chr3:52520515:G:C
Putamen (left)	STAB1	missense;lof	0.01	1.99342e-40	1.99342e-40	chr3:52520675:T:C
Putamen (left)	STAB1	missense;lof	0.01	1.99342e-40	1.99342e-40	chr3:52520805:G:A
Putamen (left)	STAB1	missense;lof	0.01	1.99342e-40	1.99342e-40	chr3:52520805:G:C
Putamen (left)	STAB1	missense;lof	0.01	1.99342e-40	1.99342e-40	chr3:52520981:G:T
Putamen (left)	STAB1	missense;lof	0.01	1.99342e-40	1.99342e-40	chr3:52520985:A:T
Putamen (left)	STAB1	missense;lof	0.01	1.99342e-40	1.99342e-40	chr3:52520999:T:C
Putamen (left)	STAB1	missense;lof	0.01	1.99342e-40	1.99342e-40	chr3:52521367:C:T
Putamen (left)	STAB1	missense;lof	0.01	1.99342e-40	1.99342e-40	chr3:52521369:G:A
Putamen (left)	STAB1	missense;lof	0.01	1.99342e-40	1.99342e-40	chr3:52521384:C:T
Putamen (left)	STAB1	missense;lof	0.01	1.99342e-40	1.99342e-40	chr3:52521430:G:A
Putamen (left)	STAB1	missense;lof	0.01	1.99342e-40	1.99342e-40	chr3:52503356:G:T
Putamen (left)	STAB1	missense;lof	0.01	1.99342e-40	1.99342e-40	chr3:52521435:T:G
Putamen (left)	STAB1	missense;lof	0.01	1.99342e-40	1.99342e-40	chr3:52521441:T:C
Putamen (left)	STAB1	missense;lof	0.01	1.99342e-40	1.99342e-40	chr3:52521465:G:A
Putamen (left)	STAB1	missense;lof	0.01	1.99342e-40	1.99342e-40	chr3:52521478:G:C
Putamen (left)	STAB1	missense;lof	0.01	1.99342e-40	1.99342e-40	chr3:52521479:T:G
Putamen (left)	STAB1	missense;lof	0.01	1.99342e-40	1.99342e-40	chr3:52521493:T:C
Putamen (left)	STAB1	missense;lof	0.01	1.99342e-40	1.99342e-40	chr3:52521495:G:A
Putamen (left)	STAB1	missense;lof	0.01	1.99342e-40	1.99342e-40	chr3:52521510:G:A
Putamen (left)	STAB1	missense;lof	0.01	1.99342e-40	1.99342e-40	chr3:52521596:C:T
Putamen (left)	STAB1	missense;lof	0.01	1.99342e-40	1.99342e-40	chr3:52521631:G:C
Putamen (left)	STAB1	missense;lof	0.01	1.99342e-40	1.99342e-40	chr3:52503383:C:A
Putamen (left)	STAB1	missense;lof	0.01	1.99342e-40	1.99342e-40	chr3:52521668:G:A
Putamen (left)	STAB1	missense;lof	0.01	1.99342e-40	1.99342e-40	chr3:52521677:G:T
Putamen (left)	STAB1	missense;lof	0.01	1.99342e-40	1.99342e-40	chr3:52521685:T:A
Putamen (left)	STAB1	missense;lof	0.01	1.99342e-40	1.99342e-40	chr3:52521858:T:C
Putamen (left)	STAB1	missense;lof	0.01	1.99342e-40	1.99342e-40	chr3:52521865:C:G
Putamen (left)	STAB1	missense;lof	0.01	1.99342e-40	1.99342e-40	chr3:52521871:G:A
Putamen (left)	STAB1	missense;lof	0.01	1.99342e-40	1.99342e-40	chr3:52521892:G:A
Putamen (left)	STAB1	missense;lof	0.01	1.99342e-40	1.99342e-40	chr3:52521907:G:A
Putamen (left)	STAB1	missense;lof	0.01	1.99342e-40	1.99342e-40	chr3:52503445:G:C
Putamen (left)	STAB1	missense;lof	0.01	1.99342e-40	1.99342e-40	chr3:52521924:T:C
Putamen (left)	STAB1	missense;lof	0.01	1.99342e-40	1.99342e-40	chr3:52521948:A:G
Putamen (left)	STAB1	missense;lof	0.01	1.99342e-40	1.99342e-40	chr3:52522081:G:A
Putamen (left)	STAB1	missense;lof	0.01	1.99342e-40	1.99342e-40	chr3:52522133:A:G
Putamen (left)	STAB1	missense;lof	0.01	1.99342e-40	1.99342e-40	chr3:52522138:G:A
Putamen (left)	STAB1	missense;lof	0.01	1.99342e-40	1.99342e-40	chr3:52522138:G:T
Putamen (left)	STAB1	missense;lof	0.01	1.99342e-40	1.99342e-40	chr3:52522139:G:T
Putamen (left)	STAB1	missense;lof	0.01	1.99342e-40	1.99342e-40	chr3:52503448:G:A
Putamen (left)	STAB1	missense;lof	0.01	1.99342e-40	1.99342e-40	chr3:52522171:T:A
Putamen (left)	STAB1	missense;lof	0.01	1.99342e-40	1.99342e-40	chr3:52522186:C:T
Putamen (left)	STAB1	missense;lof	0.01	1.99342e-40	1.99342e-40	chr3:52522189:G:A
Putamen (left)	STAB1	missense;lof	0.01	1.99342e-40	1.99342e-40	chr3:52522195:T:C
Putamen (left)	STAB1	missense;lof	0.01	1.99342e-40	1.99342e-40	chr3:52522206:C:G
Putamen (left)	STAB1	missense;lof	0.01	1.99342e-40	1.99342e-40	chr3:52522207:G:A
Putamen (left)	STAB1	missense;lof	0.01	1.99342e-40	1.99342e-40	chr3:52522225:G:A
Putamen (left)	STAB1	missense;lof	0.01	1.99342e-40	1.99342e-40	chr3:52522336:C:G
Putamen (left)	STAB1	missense;lof	0.01	1.99342e-40	1.99342e-40	chr3:52503457:T:C
Putamen (left)	STAB1	missense;lof	0.01	1.99342e-40	1.99342e-40	chr3:52522349:G:A
Putamen (left)	STAB1	missense;lof	0.01	1.99342e-40	1.99342e-40	chr3:52522363:G:C
Putamen (left)	STAB1	missense;lof	0.01	1.99342e-40	1.99342e-40	chr3:52522371:T:A
Putamen (left)	STAB1	missense;lof	0.01	1.99342e-40	1.99342e-40	chr3:52522385:T:C
Putamen (left)	STAB1	missense;lof	0.01	1.99342e-40	1.99342e-40	chr3:52522403:C:T
Putamen (left)	STAB1	missense;lof	0.01	1.99342e-40	1.99342e-40	chr3:52503458:G:C
Putamen (left)	STAB1	missense;lof	0.01	1.99342e-40	1.99342e-40	chr3:52522438:C:T
Putamen (left)	STAB1	missense;lof	0.01	1.99342e-40	1.99342e-40	chr3:52522459:G:A
Putamen (left)	STAB1	missense;lof	0.01	1.99342e-40	1.99342e-40	chr3:52522465:C:T
Putamen (left)	STAB1	missense;lof	0.01	1.99342e-40	1.99342e-40	chr3:52522576:A:G
Putamen (left)	STAB1	missense;lof	0.01	1.99342e-40	1.99342e-40	chr3:52522593:G:A
Putamen (left)	STAB1	missense;lof	0.01	1.99342e-40	1.99342e-40	chr3:52522610:C:A
Putamen (left)	STAB1	missense;lof	0.01	1.99342e-40	1.99342e-40	chr3:52522611:T:A
Putamen (left)	STAB1	missense;lof	0.01	1.99342e-40	1.99342e-40	chr3:52522634:C:G
Putamen (left)	STAB1	missense;lof	0.01	1.99342e-40	1.99342e-40	chr3:52522656:G:A
Putamen (left)	STAB1	missense;lof	0.01	1.99342e-40	1.99342e-40	chr3:52522657:C:T
Putamen (left)	STAB1	missense;lof	0.01	1.99342e-40	1.99342e-40	chr3:52522668:C:G
Putamen (left)	STAB1	missense;lof	0.01	1.99342e-40	1.99342e-40	chr3:52522669:A:G
Putamen (left)	STAB1	missense;lof	0.01	1.99342e-40	1.99342e-40	chr3:52522671:C:T
Putamen (left)	STAB1	missense;lof	0.01	1.99342e-40	1.99342e-40	chr3:52503484:A:T
Putamen (left)	STAB1	missense;lof	0.01	1.99342e-40	1.99342e-40	chr3:52501254:C:T
Putamen (left)	STAB1	missense;lof	0.01	1.99342e-40	1.99342e-40	chr3:52522829:C:T
Putamen (left)	STAB1	missense;lof	0.01	1.99342e-40	1.99342e-40	chr3:52522842:C:T
Putamen (left)	STAB1	missense;lof	0.01	1.99342e-40	1.99342e-40	chr3:52522914:G:C
Putamen (left)	STAB1	missense;lof	0.01	1.99342e-40	1.99342e-40	chr3:52522926:G:T
Putamen (left)	STAB1	missense;lof	0.01	1.99342e-40	1.99342e-40	chr3:52522932:G:A
Putamen (left)	STAB1	missense;lof	0.01	1.99342e-40	1.99342e-40	chr3:52522940:G:A
Putamen (left)	STAB1	missense;lof	0.01	1.99342e-40	1.99342e-40	chr3:52522940:G:C
Putamen (left)	STAB1	missense;lof	0.01	1.99342e-40	1.99342e-40	chr3:52523028:T:G
Putamen (left)	STAB1	missense;lof	0.01	1.99342e-40	1.99342e-40	chr3:52523040:G:A
Putamen (left)	STAB1	missense;lof	0.01	1.99342e-40	1.99342e-40	chr3:52503506:A:T
Putamen (left)	STAB1	missense;lof	0.01	1.99342e-40	1.99342e-40	chr3:52523048:G:A
Putamen (left)	STAB1	missense;lof	0.01	1.99342e-40	1.99342e-40	chr3:52523054:G:A
Putamen (left)	STAB1	missense;lof	0.01	1.99342e-40	1.99342e-40	chr3:52523055:T:C
Putamen (left)	STAB1	missense;lof	0.01	1.99342e-40	1.99342e-40	chr3:52523079:A:T
Putamen (left)	STAB1	missense;lof	0.01	1.99342e-40	1.99342e-40	chr3:52523087:C:A
Putamen (left)	STAB1	missense;lof	0.01	1.99342e-40	1.99342e-40	chr3:52523130:A:G
Putamen (left)	STAB1	missense;lof	0.01	1.99342e-40	1.99342e-40	chr3:52523234:T:C
Putamen (left)	STAB1	missense;lof	0.01	1.99342e-40	1.99342e-40	chr3:52523238:C:T
Putamen (left)	STAB1	missense;lof	0.01	1.99342e-40	1.99342e-40	chr3:52523301:C:T
Putamen (left)	STAB1	missense;lof	0.01	1.99342e-40	1.99342e-40	chr3:52523304:T:C
Putamen (left)	STAB1	missense;lof	0.01	1.99342e-40	1.99342e-40	chr3:52523324:G:T
Putamen (left)	STAB1	missense;lof	0.01	1.99342e-40	1.99342e-40	chr3:52523431:T:C
Putamen (left)	STAB1	missense;lof	0.01	1.99342e-40	1.99342e-40	chr3:52523431:T:G
Putamen (left)	STAB1	missense;lof	0.01	1.99342e-40	1.99342e-40	chr3:52523436:G:A
Putamen (left)	STAB1	missense;lof	0.01	1.99342e-40	1.99342e-40	chr3:52523442:G:C
Putamen (left)	STAB1	missense;lof	0.01	1.99342e-40	1.99342e-40	chr3:52503794:G:T
Putamen (left)	STAB1	missense;lof	0.01	1.99342e-40	1.99342e-40	chr3:52523449:A:G
Putamen (left)	STAB1	missense;lof	0.01	1.99342e-40	1.99342e-40	chr3:52523505:C:T
Putamen (left)	STAB1	missense;lof	0.01	1.99342e-40	1.99342e-40	chr3:52523529:C:A
Putamen (left)	STAB1	missense;lof	0.01	1.99342e-40	1.99342e-40	chr3:52523670:G:T
Putamen (left)	STAB1	missense;lof	0.01	1.99342e-40	1.99342e-40	chr3:52523707:A:G
Putamen (left)	STAB1	missense;lof	0.01	1.99342e-40	1.99342e-40	chr3:52523709:G:T
Putamen (left)	STAB1	missense;lof	0.01	1.99342e-40	1.99342e-40	chr3:52523714:C:G
Putamen (left)	STAB1	missense;lof	0.01	1.99342e-40	1.99342e-40	chr3:52523716:T:G
Putamen (left)	STAB1	missense;lof	0.01	1.99342e-40	1.99342e-40	chr3:52523717:C:G
Putamen (left)	STAB1	missense;lof	0.01	1.99342e-40	1.99342e-40	chr3:52503829:T:C
Putamen (left)	STAB1	missense;lof	0.01	1.99342e-40	1.99342e-40	chr3:52523745:C:A
Putamen (left)	STAB1	missense;lof	0.01	1.99342e-40	1.99342e-40	chr3:52523998:T:C
Putamen (left)	STAB1	missense;lof	0.01	1.99342e-40	1.99342e-40	chr3:52524014:C:G
Putamen (left)	STAB1	missense;lof	0.01	1.99342e-40	1.99342e-40	chr3:52524163:T:C
Putamen (left)	STAB1	missense;lof	0.01	1.99342e-40	1.99342e-40	chr3:52524164:C:G
Putamen (left)	STAB1	missense;lof	0.01	1.99342e-40	1.99342e-40	chr3:52524172:A:C
Putamen (left)	STAB1	missense;lof	0.01	1.99342e-40	1.99342e-40	chr3:52524173:A:G
Putamen (left)	STAB1	missense;lof	0.01	1.99342e-40	1.99342e-40	chr3:52503831:C:G
Putamen (left)	STAB1	missense;lof	0.01	1.99342e-40	1.99342e-40	chr3:52524184:G:T
Putamen (left)	STAB1	missense;lof	0.01	1.99342e-40	1.99342e-40	chr3:52524331:C:T
Putamen (left)	STAB1	missense;lof	0.01	1.99342e-40	1.99342e-40	chr3:52495414:A:G
Putamen (left)	STAB1	missense;lof	0.01	1.99342e-40	1.99342e-40	chr3:52495416:G:A
Putamen (left)	STAB1	missense;lof	0.01	1.99342e-40	1.99342e-40	chr3:52495482:CA:C
Putamen (left)	STAB1	missense;lof	0.01	1.99342e-40	1.99342e-40	chr3:52495492:G:A
Putamen (left)	STAB1	missense;lof	0.01	1.99342e-40	1.99342e-40	chr3:52501133:A:AGGCCCCTGACCACACCCTGCCTGT
Putamen (left)	STAB1	missense;lof	0.01	1.99342e-40	1.99342e-40	chr3:52503841:T:C
Putamen (left)	STAB1	missense;lof	0.01	1.99342e-40	1.99342e-40	chr3:52501165:G:C
Putamen (left)	STAB1	missense;lof	0.01	1.99342e-40	1.99342e-40	chr3:52501240:G:GAAGCAGACGTGTCC
Putamen (left)	STAB1	missense;lof	0.01	1.99342e-40	1.99342e-40	chr3:52501304:T:A
Putamen (left)	STAB1	missense;lof	0.01	1.99342e-40	1.99342e-40	chr3:52501652:TG:T
Putamen (left)	STAB1	missense;lof	0.01	1.99342e-40	1.99342e-40	chr3:52501734:C:G
[truncated: 54,435 more rows]

## Sheet: Supp Data 5 Full con
Supplementary Data 5. Gene-regional QSM associations conditioned on nearby associated common variants
P values shown are uncorrected and two-sided.
brain_region	Region	Group	max_MAF	p value (discovery)	p value (conditional)	add_snp
Caudate (left)	STAB1	Cauchy	NA	2.89072e-33	1.06873e-28	rs11928763, rs104902, rs13063138, rs13058817
Caudate (left)	STAB1	lof	0.0001	1.30422e-14	5.76736e-12
Caudate (left)	STAB1	lof	0.001	7.29495e-23	5.06886e-19
Caudate (left)	STAB1	lof	0.01	7.29495e-23	5.06886e-19
Caudate (left)	STAB1	missense;lof	0.0001	6.38751e-23	5.55964e-18
Caudate (left)	STAB1	missense;lof	0.001	9.63574e-34	3.56244e-29
Caudate (left)	STAB1	missense;lof	0.01	9.63574e-34	3.56244e-29
Caudate (right)	STAB1	Cauchy	NA	1.31325e-35	2.41871e-30
Caudate (right)	STAB1	lof	0.0001	1.36633e-16	1.14508e-13
Caudate (right)	STAB1	lof	0.001	2.81871e-26	1.18856e-21
Caudate (right)	STAB1	lof	0.01	2.81871e-26	1.18856e-21
Caudate (right)	STAB1	missense;lof	0.0001	2.65633e-23	6.47897e-18
Caudate (right)	STAB1	missense;lof	0.001	4.37749e-36	8.06238e-31
Caudate (right)	STAB1	missense;lof	0.01	4.37749e-36	8.06238e-31
Dentate (left)	TF	Cauchy	NA	3.97606e-26	8.88178e-16	rs6794370, rs185357408, rs4075352, rs6786236, rs55970437, rs78798392, rs16840692, rs6768696, rs578004050, rs77006306, rs115388148, rs148165739, rs75876017
Dentate (left)	TF	lof	0.0001	1.17586e-13	5.04693e-05
Dentate (left)	TF	lof	0.001	4.5404e-10	4.22694e-05
Dentate (left)	TF	lof	0.01	0.0144682	0.387465
Dentate (left)	TF	missense;lof	0.0001	7.8117e-24	6.38341e-12
Dentate (left)	TF	missense;lof	0.001	6.6324e-27	1.00661e-16
Dentate (left)	TF	missense;lof	0.01	1.05081e-15	5.03868e-12
Dentate (right)	TF	Cauchy	NA	2.72991e-22	3.10862e-15
Dentate (right)	TF	lof	0.0001	1.13752e-10	0.000243375
Dentate (right)	TF	lof	0.001	1.39668e-08	0.000243375
Dentate (right)	TF	lof	0.01	0.000825185	0.163115
Dentate (right)	TF	missense;lof	0.0001	9.97957e-20	1.3931e-13
Dentate (right)	TF	missense;lof	0.001	4.55192e-23	5.14278e-16
Dentate (right)	TF	missense;lof	0.01	4.18722e-14	7.96332e-10
Globus pallidus externa (left)	STAB1	Cauchy	NA	1.90932e-08	8.61712e-07	rs11928763
Globus pallidus externa (left)	STAB1	lof	0.0001	4.16019e-05	0.000663581
Globus pallidus externa (left)	STAB1	lof	0.001	3.32105e-06	4.96475e-05
Globus pallidus externa (left)	STAB1	lof	0.01	3.32105e-06	4.96475e-05
Globus pallidus externa (left)	STAB1	missense;lof	0.0001	1.53174e-07	1.10987e-05
Globus pallidus externa (left)	STAB1	missense;lof	0.001	6.51267e-09	2.92783e-07
Globus pallidus externa (left)	STAB1	missense;lof	0.01	6.51267e-09	2.92783e-07
Globus pallidus externa (right)	STAB1	Cauchy	NA	8.80132e-17	9.47153e-12	rs11928763, rs13089969, rs104902
Globus pallidus externa (right)	STAB1	lof	0.0001	1.26965e-09	1.8638e-08
Globus pallidus externa (right)	STAB1	lof	0.001	1.57329e-11	2.15246e-10
Globus pallidus externa (right)	STAB1	lof	0.01	1.57329e-11	2.15246e-10
Globus pallidus externa (right)	STAB1	missense;lof	0.0001	1.13778e-13	1.72859e-10
Globus pallidus externa (right)	STAB1	missense;lof	0.001	2.93416e-17	3.23441e-12
Globus pallidus externa (right)	STAB1	missense;lof	0.01	2.93416e-17	3.23441e-12
Hippocampus (left)	TF	Cauchy	NA	1.30455e-10	1.89769e-07	rs8177186, rs8177237, rs78543248, rs8177205
Hippocampus (left)	TF	lof	0.0001	2.23645e-11	3.62566e-08
Hippocampus (left)	TF	lof	0.001	1.54754e-06	9.86275e-05
Hippocampus (left)	TF	lof	0.01	0.00275553	0.00142714
Hippocampus (left)	TF	missense;lof	0.0001	1.42487e-09	5.8542e-07
Hippocampus (left)	TF	missense;lof	0.001	1.73857e-09	2.15028e-06
Hippocampus (left)	TF	missense;lof	0.01	5.65356e-07	5.39915e-07
Hippocampus (right)	TF	Cauchy	NA	6.16928e-10	7.03566e-08	rs79799101, rs569094614, rs185357408, rs9824452, rs8177237
Hippocampus (right)	TF	lof	0.0001	1.36779e-10	3.88086e-07
Hippocampus (right)	TF	lof	0.001	0.000109519	0.000422607
Hippocampus (right)	TF	lof	0.01	0.00183726	0.00121471
Hippocampus (right)	TF	missense;lof	0.0001	4.44009e-10	3.04758e-08
Hippocampus (right)	TF	missense;lof	0.001	6.58304e-09	1.49583e-07
Hippocampus (right)	TF	missense;lof	0.01	9.60348e-08	2.31472e-08
Pallidum (left)	SLC40A1	Cauchy	NA	2.83107e-14	1.00364e-13	rs142918834, rs73051217, rs62183794, rs60396510, rs148052743, rs188656086
Pallidum (left)	SLC40A1	lof	0.0001	1.41757e-14	5.03377e-14
Pallidum (left)	SLC40A1	lof	0.001	1.41757e-14	5.03377e-14
Pallidum (left)	SLC40A1	lof	0.01	1.41757e-14	5.03377e-14
Pallidum (left)	SLC40A1	missense;lof	0.0001	1.60121e-11	1.37036e-11
Pallidum (left)	SLC40A1	missense;lof	0.001	1.60121e-11	1.37036e-11
Pallidum (left)	SLC40A1	missense;lof	0.01	1.60121e-11	1.37036e-11
Pallidum (right)	FTH1	Cauchy	NA	1.13976e-08	1.13256e-05	rs10736716, rs2009875
Pallidum (right)	FTH1	lof	0.0001	1.94082e-06	0.00410875
Pallidum (right)	FTH1	lof	0.001	1.94082e-06	0.00410875
Pallidum (right)	FTH1	lof	0.01	1.94082e-06	0.00410875
Pallidum (right)	FTH1	missense;lof	0.0001	5.7156e-09	5.67059e-06
Pallidum (right)	FTH1	missense;lof	0.001	5.7156e-09	5.67059e-06
Pallidum (right)	FTH1	missense;lof	0.01	5.7156e-09	5.67059e-06
Pallidum (right)	SLC40A1	Cauchy	NA	5.10703e-15	2.19824e-14	rs61625679, rs62183794, rs73051217, rs60396510, rs149427825
Pallidum (right)	SLC40A1	lof	0.0001	2.55779e-15	1.09531e-14
Pallidum (right)	SLC40A1	lof	0.001	2.55779e-15	1.09531e-14
Pallidum (right)	SLC40A1	lof	0.01	2.55779e-15	1.09531e-14
Pallidum (right)	SLC40A1	missense;lof	0.0001	7.19668e-10	8.59893e-10
Pallidum (right)	SLC40A1	missense;lof	0.001	7.19668e-10	8.59893e-10
Pallidum (right)	SLC40A1	missense;lof	0.01	7.19668e-10	8.59893e-10
Putamen (left)	STAB1	Cauchy	NA	5.98026e-40	1.96426e-33	rs11928763, rs104902, rs45556336, rs66782572, rs3617, rs614288
Putamen (left)	STAB1	lof	0.0001	3.52642e-18	3.37264e-15
Putamen (left)	STAB1	lof	0.001	9.75502e-26	4.74066e-21
Putamen (left)	STAB1	lof	0.01	9.75502e-26	4.74066e-21
Putamen (left)	STAB1	missense;lof	0.0001	1.58241e-28	3.66923e-22
Putamen (left)	STAB1	missense;lof	0.001	1.99342e-40	6.54753e-34
Putamen (left)	STAB1	missense;lof	0.01	1.99342e-40	6.54753e-34
Putamen (left)	TF	Cauchy	NA	1.17126e-08	5.62414e-06	rs4428180, rs149838918, rs13326361, rs8177237, rs1867506, rs369442568, rs78798392
Putamen (left)	TF	lof	0.0001	3.88162e-07	0.00286048
Putamen (left)	TF	lof	0.001	9.30575e-05	0.00286048
Putamen (left)	TF	lof	0.01	0.365653	0.488215
Putamen (left)	TF	missense;lof	0.0001	4.74804e-09	4.10867e-06
Putamen (left)	TF	missense;lof	0.001	3.34375e-09	1.21974e-06
Putamen (left)	TF	missense;lof	0.01	0.00049522	0.000345186
Putamen (right)	STAB1	Cauchy	NA	5.5735e-40	1.08232e-32	rs11928763, rs104902, rs13063138, rs13058817
Putamen (right)	STAB1	lof	0.0001	3.87246e-19	3.80825e-16
Putamen (right)	STAB1	lof	0.001	3.41819e-27	2.54981e-22
Putamen (right)	STAB1	lof	0.01	3.41819e-27	2.54981e-22
Putamen (right)	STAB1	missense;lof	0.0001	3.75862e-28	1.37439e-21
Putamen (right)	STAB1	missense;lof	0.001	1.85783e-40	3.60774e-33
Putamen (right)	STAB1	missense;lof	0.01	1.85783e-40	3.60774e-33
Putamen (right)	TF	Cauchy	NA	9.81765e-09	3.05965e-05	rs4428180, rs149838918, rs13326361, rs8177237, rs76881480, rs1867506, rs150755756
Putamen (right)	TF	lof	0.0001	4.18539e-05	0.0307894
Putamen (right)	TF	lof	0.001	0.000108974	0.0307894
Putamen (right)	TF	lof	0.01	0.396064	0.464051
Putamen (right)	TF	missense;lof	0.0001	1.86481e-08	1.53364e-05
Putamen (right)	TF	missense;lof	0.001	1.79377e-09	7.79003e-06
Putamen (right)	TF	missense;lof	0.01	0.000727971	0.000406104
Red nucleus (left)	TF	Cauchy	NA	1.26581e-09	3.54188e-07	rs6794370, rs9872999, rs185357408, rs74639761, rs6786236, rs17376530, rs6768696, rs578004050, rs8177217, rs75876017
Red nucleus (left)	TF	lof	0.0001	4.67147e-05	0.0189081
Red nucleus (left)	TF	lof	0.001	6.07957e-06	0.0032962
Red nucleus (left)	TF	lof	0.01	0.0352172	0.60723
Red nucleus (left)	TF	missense;lof	0.0001	9.23934e-09	8.07685e-07
Red nucleus (left)	TF	missense;lof	0.001	2.1591e-10	6.37075e-08
Red nucleus (left)	TF	missense;lof	0.01	1.40091e-05	0.000202069
Red nucleus (right)	TF	Cauchy	NA	1.07137e-09	1.69991e-06	rs6794370, rs185357408, rs4075352, rs17376530, rs74639761, rs6768696, rs6786236, rs75876017, rs578004050
Red nucleus (right)	TF	lof	0.0001	7.00164e-05	0.0206401
Red nucleus (right)	TF	lof	0.001	0.00128165	0.0754036
Red nucleus (right)	TF	lof	0.01	0.0728691	0.659131
Red nucleus (right)	TF	missense;lof	0.0001	1.0353e-09	2.6947e-06
Red nucleus (right)	TF	missense;lof	0.001	2.15779e-10	3.16624e-07
Red nucleus (right)	TF	missense;lof	0.01	0.000150558	0.00811882
Substantia nigra (left)	STAB1	Cauchy	NA	3.12639e-13	1.41956e-11	rs11921913
Substantia nigra (left)	STAB1	lof	0.0001	1.04768e-08	8.52794e-07
Substantia nigra (left)	STAB1	lof	0.001	1.50976e-12	2.15273e-10
Substantia nigra (left)	STAB1	lof	0.01	1.50976e-12	2.15273e-10
Substantia nigra (left)	STAB1	missense;lof	0.0001	4.24148e-11	2.61085e-09
Substantia nigra (left)	STAB1	missense;lof	0.001	1.12071e-13	4.84269e-12
Substantia nigra (left)	STAB1	missense;lof	0.01	1.12071e-13	4.84269e-12
Substantia nigra (left)	TF	Cauchy	NA	3.69675e-10	1.72695e-07	rs6794370, rs16840751, rs10049065, rs143641617
Substantia nigra (left)	TF	lof	0.0001	1.60636e-07	7.23985e-05
Substantia nigra (left)	TF	lof	0.001	8.15622e-06	0.00143264
Substantia nigra (left)	TF	lof	0.01	0.231719	0.291922
Substantia nigra (left)	TF	missense;lof	0.0001	7.58422e-10	1.28277e-06
Substantia nigra (left)	TF	missense;lof	0.001	6.70889e-11	2.94706e-08
Substantia nigra (left)	TF	missense;lof	0.01	3.66739e-05	5.80052e-05
Substantia nigra (right)	TF	Cauchy	NA	1.40088e-09	1.77153e-07	rs6794370, rs74639761, rs1130459, rs185357408, rs6439441
Substantia nigra (right)	TF	lof	0.0001	1.88337e-06	0.00105633
Substantia nigra (right)	TF	lof	0.001	0.000174532	0.0322566
Substantia nigra (right)	TF	lof	0.01	0.130856	0.687437
Substantia nigra (right)	TF	missense;lof	0.0001	2.63144e-08	6.46096e-07
Substantia nigra (right)	TF	missense;lof	0.001	2.356e-10	3.09407e-08
Substantia nigra (right)	TF	missense;lof	0.01	0.00180539	0.00347529
Subthalamic nucleus (left)	TF	Cauchy	NA	2.65343e-14	1.02136e-09	rs6794370, rs4075352, rs17376530, rs7649873, rs185357408, rs150948939, rs6786236, rs6768696
Subthalamic nucleus (left)	TF	lof	0.0001	0.000241853	0.00759598
Subthalamic nucleus (left)	TF	lof	0.001	0.0129832	0.00759598
Subthalamic nucleus (left)	TF	lof	0.01	0.0997172	0.54846
Subthalamic nucleus (left)	TF	missense;lof	0.0001	4.69846e-15	8.13125e-10
Subthalamic nucleus (left)	TF	missense;lof	0.001	6.38853e-14	2.153e-10
Subthalamic nucleus (left)	TF	missense;lof	0.01	1.70246e-05	0.000574163
Subthalamic nucleus (right)	TF	Cauchy	NA	1.04877e-16	2.17826e-13	rs6794370, rs4075352, rs17376530, rs7649873
Subthalamic nucleus (right)	TF	lof	0.0001	3.96851e-07	6.60079e-05
Subthalamic nucleus (right)	TF	lof	0.001	2.85667e-06	6.60079e-05
Subthalamic nucleus (right)	TF	lof	0.01	0.203619	0.300543
Subthalamic nucleus (right)	TF	missense;lof	0.0001	7.29751e-17	1.0913e-13
Subthalamic nucleus (right)	TF	missense;lof	0.001	2.29851e-17	5.43442e-14
Subthalamic nucleus (right)	TF	missense;lof	0.01	6.32345e-05	0.000347995

## Sheet: Supp Data 6 Full sex
Supplementary Data 6. Collapse analysis of rare variants of regional QSM in different sex.
P values shown are uncorrected and two-sided.
Region	Group	max_MAF	brain_region	p value (discovery)	p value (Female)	beta (Female)	p value (Male)	beta (Male)
CST9L	lof	0.0001	Accumbens (left)	1.24621e-08	4.52699e-07	2.02404	0.00247125	1.30068
CST9L	missense;lof	0.0001	Accumbens (left)	1.24621e-08	4.52699e-07	2.02404	0.00247125	1.30068
FDXACB1	missense;lof	0.001	Accumbens (left)	0.000681351	7.25928e-09	0.588789	0.84589	-0.0186071
FDXACB1	missense;lof	0.01	Accumbens (left)	0.000681351	7.25928e-09	0.588789	0.84589	-0.0186071
SHANK1	lof	0.0001	Accumbens (left)	4.30805e-10	1.01131e-10	2.6253	NAN	NAN
SHANK1	lof	0.001	Accumbens (left)	4.30805e-10	1.01131e-10	2.6253	NAN	NAN
SHANK1	lof	0.01	Accumbens (left)	4.30805e-10	1.01131e-10	2.6253	NAN	NAN
SHANK1	missense;lof	0.0001	Accumbens (left)	4.30805e-10	1.01131e-10	2.6253	NAN	NAN
SHANK1	missense;lof	0.001	Accumbens (left)	4.30805e-10	1.01131e-10	2.6253	NAN	NAN
SHANK1	missense;lof	0.01	Accumbens (left)	4.30805e-10	1.01131e-10	2.6253	NAN	NAN
CST9L	lof	0.0001	Accumbens (right)	4.51843e-09	1.03567e-08	2.60324	0.00823535	1.29069
CST9L	missense;lof	0.0001	Accumbens (right)	4.51843e-09	1.03567e-08	2.60324	0.00823535	1.29069
C22orf31	lof	0.0001	Caudate (left)	1.84054e-08	0.876006	-0.0572958	2.58023e-21	5.32485
GOLT1B	lof	0.0001	Caudate (left)	0.0285182	NAN	NAN	9.80318e-09	3.27217
GOLT1B	lof	0.001	Caudate (left)	0.0285182	0.306387	-0.314491	9.80318e-09	3.27217
GOLT1B	lof	0.01	Caudate (left)	0.0285182	0.306387	-0.314491	9.80318e-09	3.27217
PRSS37	lof	0.0001	Caudate (left)	7.79963e-06	0.516109	0.129875	1.35054e-08	1.15321
PRSS37	lof	0.001	Caudate (left)	7.79963e-06	0.499698	0.113248	1.35054e-08	1.15321
PRSS37	lof	0.01	Caudate (left)	7.79963e-06	0.499698	0.113248	1.35054e-08	1.15321
STAB1	lof	0.0001	Caudate (left)	1.30422e-14	3.5669e-09	-0.508076	4.10108e-07	-0.501229
STAB1	lof	0.001	Caudate (left)	7.29495e-23	1.3587e-13	-0.50227	8.3387e-12	-0.522253
STAB1	lof	0.01	Caudate (left)	7.29495e-23	1.3587e-13	-0.50227	8.3387e-12	-0.522253
STAB1	missense;lof	0.0001	Caudate (left)	6.38751e-23	2.64541e-13	-0.40994	4.00289e-10	-0.391572
STAB1	missense;lof	0.001	Caudate (left)	9.63574e-34	2.48506e-20	-0.408464	1.7847e-16	-0.399635
STAB1	missense;lof	0.01	Caudate (left)	9.63574e-34	2.48506e-20	-0.408464	1.7847e-16	-0.399635
C22orf31	lof	0.0001	Caudate (right)	3.4105e-07	0.513199	-0.239579	2.22094e-20	5.1938
CST9L	lof	0.0001	Caudate (right)	1.4474e-08	3.94405e-05	2.11417	0.000120947	2.14245
CST9L	missense;lof	0.0001	Caudate (right)	1.4474e-08	3.94405e-05	2.11417	0.000120947	2.14245
GOLT1B	lof	0.0001	Caudate (right)	0.00152329	NAN	NAN	6.1713e-13	4.10862
GOLT1B	lof	0.001	Caudate (right)	0.00152329	0.440592	-0.237183	6.1713e-13	4.10862
GOLT1B	lof	0.01	Caudate (right)	0.00152329	0.440592	-0.237183	6.1713e-13	4.10862
STAB1	lof	0.0001	Caudate (right)	1.36633e-16	5.24996e-10	-0.534837	5.06015e-07	-0.495937
STAB1	lof	0.001	Caudate (right)	2.81871e-26	4.16373e-18	-0.588977	2.93521e-11	-0.506934
STAB1	lof	0.01	Caudate (right)	2.81871e-26	4.16373e-18	-0.588977	2.93521e-11	-0.506934
STAB1	missense;lof	0.0001	Caudate (right)	2.65633e-23	3.8835e-13	-0.407206	1.95447e-10	-0.397466
STAB1	missense;lof	0.001	Caudate (right)	4.37749e-36	4.24199e-23	-0.438499	3.9939e-16	-0.391631
STAB1	missense;lof	0.01	Caudate (right)	4.37749e-36	4.24199e-23	-0.438499	3.9939e-16	-0.391631
ACTR1B	lof	0.0001	Dentate (left)	3.57504e-08	0.0579547	0.596575	6.01822e-10	2.7846
ARMC5	lof	0.0001	Dentate (left)	3.10177e-08	4.83577e-11	2.41024	0.669276	-0.232926
ARMC5	lof	0.001	Dentate (left)	3.10177e-08	4.83577e-11	2.41024	0.669276	-0.232926
RNASE12	lof	0.0001	Dentate (left)	3.78469e-10	NAN	NAN	3.04522e-10	4.83717
RNASE12	lof	0.001	Dentate (left)	3.78469e-10	NAN	NAN	3.04522e-10	4.83717
TF	lof	0.0001	Dentate (left)	1.17586e-13	1.79482e-08	2.29923	1.01263e-06	1.68304
TF	lof	0.001	Dentate (left)	4.5404e-10	7.73764e-05	1.14518	1.01263e-06	1.68304
TF	missense;lof	0.0001	Dentate (left)	7.8117e-24	1.27346e-09	1.03011	2.2977e-17	1.30644
TF	missense;lof	0.001	Dentate (left)	6.6324e-27	5.84599e-12	0.951588	4.84683e-18	1.20966
TF	missense;lof	0.01	Dentate (left)	1.05081e-15	4.28041e-09	0.162278	5.72122e-12	0.355563
ARMC5	lof	0.0001	Dentate (right)	2.20447e-06	4.59261e-09	2.31064	0.489439	-0.408061
ARMC5	lof	0.001	Dentate (right)	2.20447e-06	4.59261e-09	2.31064	0.489439	-0.408061
DMXL2	lof	0.0001	Dentate (right)	3.15151e-08	0.331211	-0.868116	5.266e-09	-2.80765
DMXL2	lof	0.001	Dentate (right)	3.15151e-08	0.331211	-0.868116	5.266e-09	-2.80765
DMXL2	lof	0.01	Dentate (right)	3.15151e-08	0.331211	-0.868116	5.266e-09	-2.80765
H2BC9	lof	0.0001	Dentate (right)	0.000225016	0.992697	0.0033693	3.39371e-09	-2.55533
H2BC9	missense;lof	0.0001	Dentate (right)	0.000225016	0.992697	0.0033693	3.39371e-09	-2.55533
RNASE12	lof	0.0001	Dentate (right)	1.22898e-08	NAN	NAN	1.67858e-08	4.6973
RNASE12	lof	0.001	Dentate (right)	1.22898e-08	NAN	NAN	1.67858e-08	4.6973
TF	lof	0.0001	Dentate (right)	1.13752e-10	5.51114e-06	1.99417	1.00171e-06	1.82682
TF	lof	0.001	Dentate (right)	1.39668e-08	0.00128833	1.00214	1.00171e-06	1.82682
TF	missense;lof	0.0001	Dentate (right)	9.97957e-20	1.96905e-10	1.16043	6.59291e-13	1.20176
TF	missense;lof	0.001	Dentate (right)	4.55192e-23	7.85817e-13	1.06424	1.86885e-12	1.06791
TF	missense;lof	0.01	Dentate (right)	4.18722e-14	2.47955e-10	0.129205	6.59736e-09	0.315602
USP21	lof	0.0001	Dentate (right)	1.08908e-06	0.247641	-0.587397	2.15061e-10	-3.76855
USP21	lof	0.001	Dentate (right)	1.08908e-06	0.247641	-0.587397	2.15061e-10	-3.76855
USP21	lof	0.01	Dentate (right)	1.08908e-06	0.247641	-0.587397	2.15061e-10	-3.76855
VCAM1	lof	0.0001	Dentate (right)	9.2854e-09	1.97192e-08	2.85282	0.147874	1.21327
VCAM1	lof	0.001	Dentate (right)	9.2854e-09	1.97192e-08	2.85282	0.147874	1.21327
VCAM1	lof	0.01	Dentate (right)	9.2854e-09	1.97192e-08	2.85282	0.147874	1.21327
AVPR1B	lof	0.0001	Globus pallidus externa (left)	2.93917e-06	0.00166993	0.689759	1.359e-10	2.62
AVPR1B	missense;lof	0.0001	Globus pallidus externa (left)	2.93917e-06	0.00166993	0.689759	1.359e-10	2.62
C22orf31	lof	0.0001	Globus pallidus externa (left)	0.000409074	0.525776	-0.241801	2.77112e-11	3.85129
DAPK2	lof	0.0001	Globus pallidus externa (left)	0.017044	0.929216	-0.0183129	1.27381e-09	-3.55973
DYNLRB2	lof	0.0001	Globus pallidus externa (left)	3.40522e-07	3.30742e-10	-3.39636	0.233253	-0.695187
DYNLRB2	lof	0.001	Globus pallidus externa (left)	3.40522e-07	3.30742e-10	-3.39636	0.233253	-0.695187
DYNLRB2	lof	0.01	Globus pallidus externa (left)	3.40522e-07	3.30742e-10	-3.39636	0.233253	-0.695187
ESRRA	lof	0.0001	Globus pallidus externa (left)	0.000543478	0.212135	0.66466	7.04921e-09	-3.32718
ESRRA	lof	0.001	Globus pallidus externa (left)	0.000543478	0.212135	0.66466	7.04921e-09	-3.32718
ESRRA	lof	0.01	Globus pallidus externa (left)	0.000543478	0.212135	0.66466	7.04921e-09	-3.32718
GPR88	lof	0.0001	Globus pallidus externa (left)	6.87956e-06	1.42508e-10	-3.43149	0.877579	-0.0887768
GPR88	lof	0.001	Globus pallidus externa (left)	6.87956e-06	1.42508e-10	-3.43149	0.877579	-0.0887768
GPR88	lof	0.01	Globus pallidus externa (left)	6.87956e-06	1.42508e-10	-3.43149	0.877579	-0.0887768
GPR88	missense;lof	0.0001	Globus pallidus externa (left)	6.87956e-06	1.42508e-10	-3.43149	0.877579	-0.0887768
GPR88	missense;lof	0.001	Globus pallidus externa (left)	6.87956e-06	1.42508e-10	-3.43149	0.877579	-0.0887768
GPR88	missense;lof	0.01	Globus pallidus externa (left)	6.87956e-06	1.42508e-10	-3.43149	0.877579	-0.0887768
LY6H	lof	0.0001	Globus pallidus externa (left)	2.79447e-07	4.80828e-13	3.86869	0.686893	0.234943
STAB1	missense;lof	0.001	Globus pallidus externa (left)	6.51267e-09	1.07938e-06	-0.224852	0.000241137	-0.16011
STAB1	missense;lof	0.01	Globus pallidus externa (left)	6.51267e-09	1.07938e-06	-0.224852	0.000241137	-0.16011
TERT	lof	0.0001	Globus pallidus externa (left)	2.71771e-15	NAN	NAN	1.41723e-14	4.61271
TERT	lof	0.001	Globus pallidus externa (left)	2.71771e-15	NAN	NAN	1.41723e-14	4.61271
TERT	lof	0.01	Globus pallidus externa (left)	2.71771e-15	NAN	NAN	1.41723e-14	4.61271
VPS4A	lof	0.0001	Globus pallidus externa (left)	4.28002e-12	NAN	NAN	5.14111e-11	3.82989
VPS4A	lof	0.001	Globus pallidus externa (left)	4.28002e-12	NAN	NAN	5.14111e-11	3.82989
VPS4A	lof	0.01	Globus pallidus externa (left)	4.28002e-12	NAN	NAN	5.14111e-11	3.82989
VPS4A	missense;lof	0.0001	Globus pallidus externa (left)	4.28002e-12	NAN	NAN	5.14111e-11	3.82989
VPS4A	missense;lof	0.001	Globus pallidus externa (left)	4.28002e-12	NAN	NAN	5.14111e-11	3.82989
VPS4A	missense;lof	0.01	Globus pallidus externa (left)	4.28002e-12	NAN	NAN	5.14111e-11	3.82989
C22orf31	lof	0.0001	Globus pallidus externa (right)	1.04298e-05	0.622102	0.190024	3.23585e-11	4.05303
DYNLRB2	lof	0.0001	Globus pallidus externa (right)	4.20193e-06	9.5331e-09	-3.13597	0.290634	-0.642258
DYNLRB2	lof	0.001	Globus pallidus externa (right)	4.20193e-06	9.5331e-09	-3.13597	0.290634	-0.642258
DYNLRB2	lof	0.01	Globus pallidus externa (right)	4.20193e-06	9.5331e-09	-3.13597	0.290634	-0.642258
LY6H	lof	0.0001	Globus pallidus externa (right)	6.02806e-05	2.00113e-14	4.16048	0.165965	-0.841587
POLR1B	lof	0.0001	Globus pallidus externa (right)	0.179657	0.585212	-0.1496	1.03115e-08	3.50189
POLR1B	lof	0.001	Globus pallidus externa (right)	0.179657	0.4082	-0.171828	1.03115e-08	3.50189
POLR1B	lof	0.01	Globus pallidus externa (right)	0.179657	0.4082	-0.171828	1.03115e-08	3.50189
STAB1	lof	0.0001	Globus pallidus externa (right)	1.26965e-09	3.5639e-07	-0.459685	0.00104028	-0.350057
STAB1	lof	0.001	Globus pallidus externa (right)	1.57329e-11	6.36939e-10	-0.440116	0.000203953	-0.306172
STAB1	lof	0.01	Globus pallidus externa (right)	1.57329e-11	6.36939e-10	-0.440116	0.000203953	-0.306172
STAB1	missense;lof	0.0001	Globus pallidus externa (right)	1.13778e-13	5.02395e-06	-0.268454	4.69155e-07	-0.340237
STAB1	missense;lof	0.001	Globus pallidus externa (right)	2.93416e-17	5.90926e-10	-0.283206	1.71156e-09	-0.325074
STAB1	missense;lof	0.01	Globus pallidus externa (right)	2.93416e-17	5.90926e-10	-0.283206	1.71156e-09	-0.325074
TERT	lof	0.0001	Globus pallidus externa (right)	1.20828e-10	NAN	NAN	8.03779e-10	3.86997
TERT	lof	0.001	Globus pallidus externa (right)	1.20828e-10	NAN	NAN	8.03779e-10	3.86997
TERT	lof	0.01	Globus pallidus externa (right)	1.20828e-10	NAN	NAN	8.03779e-10	3.86997
UBE2T	lof	0.0001	Globus pallidus externa (right)	1.66319e-05	0.578574	0.17392	9.29035e-09	2.45327
UBE2T	lof	0.001	Globus pallidus externa (right)	1.66319e-05	0.578574	0.17392	9.29035e-09	2.45327
UBE2T	lof	0.01	Globus pallidus externa (right)	1.66319e-05	0.578574	0.17392	9.29035e-09	2.45327
VPS4A	lof	0.0001	Globus pallidus externa (right)	1.60559e-10	NAN	NAN	2.86609e-09	3.60989
VPS4A	lof	0.001	Globus pallidus externa (right)	1.60559e-10	NAN	NAN	2.86609e-09	3.60989
VPS4A	lof	0.01	Globus pallidus externa (right)	1.60559e-10	NAN	NAN	2.86609e-09	3.60989
VPS4A	missense;lof	0.0001	Globus pallidus externa (right)	1.60559e-10	NAN	NAN	2.86609e-09	3.60989
VPS4A	missense;lof	0.001	Globus pallidus externa (right)	1.60559e-10	NAN	NAN	2.86609e-09	3.60989
VPS4A	missense;lof	0.01	Globus pallidus externa (right)	1.60559e-10	NAN	NAN	2.86609e-09	3.60989
CDCA4	missense;lof	0.0001	Globus pallidus interna (left)	0.000191778	0.890521	0.0423831	8.84905e-09	2.30195
CDCA4	missense;lof	0.001	Globus pallidus interna (left)	0.000191778	0.890521	0.0423831	8.84905e-09	2.30195
CDCA4	missense;lof	0.01	Globus pallidus interna (left)	0.350627	0.331091	-0.0555003	8.84905e-09	2.30195
DIABLO	lof	0.0001	Globus pallidus interna (left)	7.3145e-05	1.62422e-09	2.05641	0.993763	0.00272713
ENSG00000236283	lof	0.0001	Globus pallidus interna (left)	1.51e-09	6.02072e-12	3.39798	0.3937	0.60266
ENSG00000236283	lof	0.001	Globus pallidus interna (left)	1.51e-09	6.02072e-12	3.39798	0.3937	0.60266
ENSG00000236283	lof	0.01	Globus pallidus interna (left)	1.51e-09	6.02072e-12	3.39798	0.3937	0.60266
ENSG00000236283	missense;lof	0.0001	Globus pallidus interna (left)	1.51e-09	6.02072e-12	3.39798	0.3937	0.60266
ENSG00000236283	missense;lof	0.001	Globus pallidus interna (left)	1.51e-09	6.02072e-12	3.39798	0.3937	0.60266
ENSG00000236283	missense;lof	0.01	Globus pallidus interna (left)	1.51e-09	6.02072e-12	3.39798	0.3937	0.60266
ENSG00000261130	lof	0.0001	Globus pallidus interna (left)	0.00456045	6.61828e-09	3.9675	0.53513	-0.306044
ENSG00000261130	lof	0.001	Globus pallidus interna (left)	0.00456045	6.61828e-09	3.9675	0.53513	-0.306044
ENSG00000261130	lof	0.01	Globus pallidus interna (left)	0.00456045	6.61828e-09	3.9675	0.53513	-0.306044
ENSG00000261130	missense;lof	0.0001	Globus pallidus interna (left)	0.00456045	6.61828e-09	3.9675	0.53513	-0.306044
ENSG00000261130	missense;lof	0.001	Globus pallidus interna (left)	0.00456045	6.61828e-09	3.9675	0.53513	-0.306044
ENSG00000261130	missense;lof	0.01	Globus pallidus interna (left)	0.00456045	6.61828e-09	3.9675	0.53513	-0.306044
FAM19A4	missense;lof	0.0001	Globus pallidus interna (left)	1.06732e-06	2.9066e-10	1.92886	0.25695	0.297557
KCNA10	lof	0.0001	Globus pallidus interna (left)	9.89145e-09	3.58175e-13	2.87203	0.830613	0.104633
KCNA10	lof	0.001	Globus pallidus interna (left)	9.89145e-09	3.58175e-13	2.87203	0.830613	0.104633
KCNA10	lof	0.01	Globus pallidus interna (left)	9.89145e-09	3.58175e-13	2.87203	0.830613	0.104633
MEDAG	lof	0.0001	Globus pallidus interna (left)	0.000849179	0.811014	0.0735079	8.45158e-09	2.87859
MEDAG	lof	0.001	Globus pallidus interna (left)	0.000849179	0.811014	0.0735079	8.45158e-09	2.87859
MEDAG	lof	0.01	Globus pallidus interna (left)	0.000849179	0.811014	0.0735079	8.45158e-09	2.87859
PDE6D	missense;lof	0.0001	Globus pallidus interna (left)	1.08445e-06	4.92669e-12	3.41074	0.157328	-1.00022
PDE6D	missense;lof	0.001	Globus pallidus interna (left)	1.08445e-06	4.92669e-12	3.41074	0.157328	-1.00022
PDE6D	missense;lof	0.01	Globus pallidus interna (left)	1.08445e-06	4.92669e-12	3.41074	0.157328	-1.00022
RNF5	missense;lof	0.0001	Globus pallidus interna (left)	0.0014823	3.18307e-09	2.89847	0.438058	0.174211
RNF5	missense;lof	0.001	Globus pallidus interna (left)	0.0014823	3.18307e-09	2.89847	0.438058	0.174211
RNF5	missense;lof	0.01	Globus pallidus interna (left)	0.0014823	3.18307e-09	2.89847	0.438058	0.174211
CALCRL	lof	0.0001	Globus pallidus interna (right)	3.46365e-14	NAN	NAN	2.86403e-13	3.66072
CALCRL	lof	0.001	Globus pallidus interna (right)	3.46365e-14	NAN	NAN	2.86403e-13	3.66072
CALCRL	lof	0.01	Globus pallidus interna (right)	3.46365e-14	NAN	NAN	2.86403e-13	3.66072
CALCRL	missense;lof	0.0001	Globus pallidus interna (right)	3.46365e-14	NAN	NAN	2.86403e-13	3.66072
CALCRL	missense;lof	0.001	Globus pallidus interna (right)	3.46365e-14	NAN	NAN	2.86403e-13	3.66072
CALCRL	missense;lof	0.01	Globus pallidus interna (right)	3.46365e-14	NAN	NAN	2.86403e-13	3.66072
DYNLRB2	lof	0.0001	Globus pallidus interna (right)	2.63831e-06	1.85583e-09	-3.98404	0.42512	-0.558291
DYNLRB2	lof	0.001	Globus pallidus interna (right)	2.63831e-06	1.85583e-09	-3.98404	0.42512	-0.558291
DYNLRB2	lof	0.01	Globus pallidus interna (right)	2.63831e-06	1.85583e-09	-3.98404	0.42512	-0.558291
ESRRA	lof	0.0001	Globus pallidus interna (right)	0.000213427	0.464761	0.4784	1.50146e-08	-3.91858
ESRRA	lof	0.001	Globus pallidus interna (right)	0.000213427	0.464761	0.4784	1.50146e-08	-3.91858
ESRRA	lof	0.01	Globus pallidus interna (right)	0.000213427	0.464761	0.4784	1.50146e-08	-3.91858
KCNA10	missense;lof	0.01	Globus pallidus interna (right)	3.81791e-09	0.201779	0.105871	2.95973e-10	0.527998
MEDAG	lof	0.0001	Globus pallidus interna (right)	6.71405e-06	0.870963	-0.0490014	2.71993e-16	4.05379
MEDAG	lof	0.001	Globus pallidus interna (right)	6.71405e-06	0.870963	-0.0490014	2.71993e-16	4.05379
MEDAG	lof	0.01	Globus pallidus interna (right)	6.71405e-06	0.870963	-0.0490014	2.71993e-16	4.05379
MEDAG	missense;lof	0.0001	Globus pallidus interna (right)	0.000544046	0.35171	0.18249	1.72438e-09	1.89202
PCOLCE	lof	0.0001	Globus pallidus interna (right)	0.215743	0.0134252	-0.622019	8.24417e-09	2.01612
PCOLCE	lof	0.001	Globus pallidus interna (right)	0.215743	0.014986	-0.513405	8.24417e-09	2.01612
PCOLCE	lof	0.01	Globus pallidus interna (right)	0.215743	0.014986	-0.513405	8.24417e-09	2.01612
TERT	lof	0.0001	Globus pallidus interna (right)	1.32564e-10	NAN	NAN	7.42697e-10	4.40624
TERT	lof	0.001	Globus pallidus interna (right)	1.32564e-10	NAN	NAN	7.42697e-10	4.40624
TERT	lof	0.01	Globus pallidus interna (right)	1.32564e-10	NAN	NAN	7.42697e-10	4.40624
VPS4A	lof	0.0001	Globus pallidus interna (right)	4.47061e-15	NAN	NAN	4.55476e-14	5.28115
VPS4A	lof	0.001	Globus pallidus interna (right)	4.47061e-15	NAN	NAN	4.55476e-14	5.28115
VPS4A	lof	0.01	Globus pallidus interna (right)	4.47061e-15	NAN	NAN	4.55476e-14	5.28115
VPS4A	missense;lof	0.0001	Globus pallidus interna (right)	4.47061e-15	NAN	NAN	4.55476e-14	5.28115
VPS4A	missense;lof	0.001	Globus pallidus interna (right)	4.47061e-15	NAN	NAN	4.55476e-14	5.28115
VPS4A	missense;lof	0.01	Globus pallidus interna (right)	4.47061e-15	NAN	NAN	4.55476e-14	5.28115
TF	lof	0.0001	Hippocampus (left)	2.23645e-11	2.6567e-08	0.722211	0.000423839	0.405109
TF	missense;lof	0.0001	Hippocampus (left)	1.42487e-09	3.9003e-07	0.273752	9.54189e-05	0.200753
TF	missense;lof	0.001	Hippocampus (left)	1.73857e-09	8.80511e-05	0.172376	0.000264308	0.170182
ESRRA	lof	0.0001	Hippocampus (right)	0.000683375	0.29284	0.273876	4.43756e-09	-1.49622
ESRRA	lof	0.001	Hippocampus (right)	0.000683375	0.29284	0.273876	4.43756e-09	-1.49622
ESRRA	lof	0.01	Hippocampus (right)	0.000683375	0.29284	0.273876	4.43756e-09	-1.49622
TF	lof	0.0001	Hippocampus (right)	1.36779e-10	7.08863e-09	0.757043	0.0754396	0.20422
TF	missense;lof	0.0001	Hippocampus (right)	4.44009e-10	6.12428e-07	0.271049	0.000415753	0.18152
TF	missense;lof	0.001	Hippocampus (right)	6.58304e-09	0.000149622	0.167895	0.000126991	0.178689
CALCRL	lof	0.0001	Pallidum (left)	3.30976e-09	NAN	NAN	1.39562e-08	3.04442
CALCRL	lof	0.001	Pallidum (left)	3.30976e-09	NAN	NAN	1.39562e-08	3.04442
CALCRL	lof	0.01	Pallidum (left)	3.30976e-09	NAN	NAN	1.39562e-08	3.04442
CALCRL	missense;lof	0.0001	Pallidum (left)	3.30976e-09	NAN	NAN	1.39562e-08	3.04442
CALCRL	missense;lof	0.001	Pallidum (left)	3.30976e-09	NAN	NAN	1.39562e-08	3.04442
CALCRL	missense;lof	0.01	Pallidum (left)	3.30976e-09	NAN	NAN	1.39562e-08	3.04442
CBY2	lof	0.0001	Pallidum (left)	0.00212636	0.477365	0.190797	5.55042e-09	-2.25042
CBY2	missense;lof	0.0001	Pallidum (left)	0.00212636	0.477365	0.190797	5.55042e-09	-2.25042
CFAP300	missense;lof	0.0001	Pallidum (left)	6.44468e-07	0.486922	-0.171499	6.35603e-11	-1.72266
CFAP300	missense;lof	0.001	Pallidum (left)	6.44468e-07	0.486922	-0.171499	1.09809e-08	-1.28839
CFAP300	missense;lof	0.01	Pallidum (left)	6.44468e-07	0.486922	-0.171499	1.09809e-08	-1.28839
DUSP19	lof	0.0001	Pallidum (left)	0.000648842	0.884382	0.0466092	1.10312e-08	-2.50609
DUSP19	lof	0.001	Pallidum (left)	0.000648842	0.884382	0.0466092	1.10312e-08	-2.50609
DUSP19	lof	0.01	Pallidum (left)	0.000648842	0.884382	0.0466092	1.10312e-08	-2.50609
ESRRA	lof	0.0001	Pallidum (left)	5.83843e-08	0.557822	0.406507	3.29605e-15	-5.83545
ESRRA	lof	0.001	Pallidum (left)	5.83843e-08	0.557822	0.406507	3.29605e-15	-5.83545
ESRRA	lof	0.01	Pallidum (left)	5.83843e-08	0.557822	0.406507	3.29605e-15	-5.83545
FTH1	missense;lof	0.0001	Pallidum (left)	7.98672e-08	1.90779e-09	-2.40902	0.0684096	-0.780748
FTH1	missense;lof	0.001	Pallidum (left)	7.98672e-08	1.90779e-09	-2.40902	0.0684096	-0.780748
FTH1	missense;lof	0.01	Pallidum (left)	7.98672e-08	1.90779e-09	-2.40902	0.0684096	-0.780748
GRIA4	lof	0.0001	Pallidum (left)	0.00825125	3.04382e-09	4.11656	0.778017	-0.120793
GRIA4	lof	0.001	Pallidum (left)	0.00825125	3.04382e-09	4.11656	0.778017	-0.120793
GRIA4	lof	0.01	Pallidum (left)	0.00825125	3.04382e-09	4.11656	0.778017	-0.120793
INTS10	missense;lof	0.001	Pallidum (left)	2.53175e-06	0.227048	-0.169285	2.02164e-09	-1.14272
INTS10	missense;lof	0.01	Pallidum (left)	2.53175e-06	0.227048	-0.169285	2.02164e-09	-1.14272
KCNK5	lof	0.0001	Pallidum (left)	5.7987e-09	2.00698e-09	4.24526	NAN	NAN
KCNK5	lof	0.001	Pallidum (left)	5.7987e-09	2.00698e-09	4.24526	NAN	NAN
KCNK5	lof	0.01	Pallidum (left)	5.7987e-09	2.00698e-09	4.24526	NAN	NAN
MEDAG	lof	0.0001	Pallidum (left)	1.18639e-06	0.150967	0.455769	4.24703e-11	3.59183
MEDAG	lof	0.001	Pallidum (left)	1.18639e-06	0.150967	0.455769	4.24703e-11	3.59183
MEDAG	lof	0.01	Pallidum (left)	1.18639e-06	0.150967	0.455769	4.24703e-11	3.59183
NKAPL	lof	0.0001	Pallidum (left)	2.54527e-05	0.867461	-0.0591687	2.63112e-09	-2.60386
QPRT	lof	0.0001	Pallidum (left)	0.000725105	0.0652362	1.28899	5.68046e-11	4.94151
QPRT	lof	0.001	Pallidum (left)	0.000725105	0.523778	0.200015	5.68046e-11	4.94151
QPRT	lof	0.01	Pallidum (left)	0.000725105	0.523778	0.200015	5.68046e-11	4.94151
SLC40A1	lof	0.0001	Pallidum (left)	1.41757e-14	NAN	NAN	4.05929e-13	5.50149
SLC40A1	lof	0.001	Pallidum (left)	1.41757e-14	NAN	NAN	4.05929e-13	5.50149
SLC40A1	lof	0.01	Pallidum (left)	1.41757e-14	NAN	NAN	4.05929e-13	5.50149
SLC40A1	missense;lof	0.0001	Pallidum (left)	1.60121e-11	0.000354664	1.14516	1.07443e-08	1.54321
SLC40A1	missense;lof	0.001	Pallidum (left)	1.60121e-11	0.000354664	1.14516	1.07443e-08	1.54321
SLC40A1	missense;lof	0.01	Pallidum (left)	1.60121e-11	0.000354664	1.14516	1.07443e-08	1.54321
ULBP2	lof	0.0001	Pallidum (left)	8.62886e-08	0.896337	-0.0652123	9.49226e-13	-3.82098
ULBP2	lof	0.001	Pallidum (left)	8.62886e-08	0.896337	-0.0652123	9.49226e-13	-3.82098
ULBP2	lof	0.01	Pallidum (left)	8.62886e-08	0.896337	-0.0652123	9.49226e-13	-3.82098
ULBP2	missense;lof	0.0001	Pallidum (left)	8.62886e-08	0.896337	-0.0652123	9.49226e-13	-3.82098
ULBP2	missense;lof	0.001	Pallidum (left)	8.62886e-08	0.896337	-0.0652123	9.49226e-13	-3.82098
ULBP2	missense;lof	0.01	Pallidum (left)	8.62886e-08	0.896337	-0.0652123	9.49226e-13	-3.82098
CALCRL	lof	0.0001	Pallidum (right)	9.23328e-09	NAN	NAN	5.59304e-08	2.9961
CALCRL	lof	0.001	Pallidum (right)	9.23328e-09	NAN	NAN	5.59304e-08	2.9961
CALCRL	lof	0.01	Pallidum (right)	9.23328e-09	NAN	NAN	5.59304e-08	2.9961
CALCRL	missense;lof	0.0001	Pallidum (right)	9.23328e-09	NAN	NAN	5.59304e-08	2.9961
CALCRL	missense;lof	0.001	Pallidum (right)	9.23328e-09	NAN	NAN	5.59304e-08	2.9961
CALCRL	missense;lof	0.01	Pallidum (right)	9.23328e-09	NAN	NAN	5.59304e-08	2.9961
FTH1	missense;lof	0.0001	Pallidum (right)	5.7156e-09	1.0592e-09	-2.45882	0.0201057	-1.02262
FTH1	missense;lof	0.001	Pallidum (right)	5.7156e-09	1.0592e-09	-2.45882	0.0201057	-1.02262
FTH1	missense;lof	0.01	Pallidum (right)	5.7156e-09	1.0592e-09	-2.45882	0.0201057	-1.02262
GPR61	lof	0.0001	Pallidum (right)	3.6713e-15	NAN	NAN	NAN	NAN
GPR61	lof	0.001	Pallidum (right)	3.6713e-15	NAN	NAN	NAN	NAN
GPR61	lof	0.01	Pallidum (right)	3.6713e-15	NAN	NAN	NAN	NAN
GPR88	lof	0.0001	Pallidum (right)	9.91327e-07	8.2485e-14	-5.27448	8.24851e-14	-5.27448
GPR88	lof	0.001	Pallidum (right)	9.91327e-07	8.2485e-14	-5.27448	8.24851e-14	-5.27448
GPR88	lof	0.01	Pallidum (right)	9.91327e-07	8.2485e-14	-5.27448	8.24851e-14	-5.27448
GPR88	missense;lof	0.0001	Pallidum (right)	9.91327e-07	8.2485e-14	-5.27448	8.24851e-14	-5.27448
GPR88	missense;lof	0.001	Pallidum (right)	9.91327e-07	8.2485e-14	-5.27448	8.24851e-14	-5.27448
GPR88	missense;lof	0.01	Pallidum (right)	9.91327e-07	8.2485e-14	-5.27448	8.24851e-14	-5.27448
HLA-DMA	lof	0.0001	Pallidum (right)	3.726e-07	0.659637	-0.221639	6.53969e-15	-6.03973
HLA-DMA	lof	0.001	Pallidum (right)	3.726e-07	0.659637	-0.221639	6.53969e-15	-6.03973
HLA-DMA	lof	0.01	Pallidum (right)	3.726e-07	0.659637	-0.221639	6.53969e-15	-6.03973
HLA-DMA	missense;lof	0.0001	Pallidum (right)	3.726e-07	0.659637	-0.221639	6.53969e-15	-6.03973
HLA-DMA	missense;lof	0.001	Pallidum (right)	3.726e-07	0.659637	-0.221639	6.53969e-15	-6.03973
HLA-DMA	missense;lof	0.01	Pallidum (right)	3.726e-07	0.659637	-0.221639	6.53969e-15	-6.03973
MEDAG	lof	0.0001	Pallidum (right)	3.89758e-05	0.482112	0.22558	6.36734e-10	3.39781
MEDAG	lof	0.001	Pallidum (right)	3.89758e-05	0.482112	0.22558	6.36734e-10	3.39781
MEDAG	lof	0.01	Pallidum (right)	3.89758e-05	0.482112	0.22558	6.36734e-10	3.39781
MTMR12	lof	0.0001	Pallidum (right)	3.76076e-08	0.791557	0.188642	8.02901e-09	2.58275
MTMR12	lof	0.001	Pallidum (right)	3.76076e-08	0.791557	0.188642	8.02901e-09	2.58275
MTMR12	lof	0.01	Pallidum (right)	3.76076e-08	0.791557	0.188642	8.02901e-09	2.58275
QPRT	lof	0.0001	Pallidum (right)	0.00456163	0.176411	0.94983	4.86195e-11	5.08601
QPRT	lof	0.001	Pallidum (right)	0.00456163	0.998652	0.000532829	4.86195e-11	5.08601
QPRT	lof	0.01	Pallidum (right)	0.00456163	0.998652	0.000532829	4.86195e-11	5.08601
SLC40A1	lof	0.0001	Pallidum (right)	2.55779e-15	NAN	NAN	1.25342e-13	5.77889
SLC40A1	lof	0.001	Pallidum (right)	2.55779e-15	NAN	NAN	1.25342e-13	5.77889
SLC40A1	lof	0.01	Pallidum (right)	2.55779e-15	NAN	NAN	1.25342e-13	5.77889
SLC40A1	missense;lof	0.0001	Pallidum (right)	7.19668e-10	0.0578284	0.610498	4.74869e-10	1.72767
SLC40A1	missense;lof	0.001	Pallidum (right)	7.19668e-10	0.0578284	0.610498	4.74869e-10	1.72767
SLC40A1	missense;lof	0.01	Pallidum (right)	7.19668e-10	0.0578284	0.610498	4.74869e-10	1.72767
TERT	lof	0.0001	Pallidum (right)	4.90009e-11	NAN	NAN	1.07368e-09	4.71804
TERT	lof	0.001	Pallidum (right)	4.90009e-11	NAN	NAN	1.07368e-09	4.71804
TERT	lof	0.01	Pallidum (right)	4.90009e-11	NAN	NAN	1.07368e-09	4.71804
ULBP2	lof	0.0001	Pallidum (right)	1.9685e-08	0.552636	-0.298986	4.85844e-12	-3.78988
ULBP2	lof	0.001	Pallidum (right)	1.9685e-08	0.552636	-0.298986	4.85844e-12	-3.78988
ULBP2	lof	0.01	Pallidum (right)	1.9685e-08	0.552636	-0.298986	4.85844e-12	-3.78988
ULBP2	missense;lof	0.0001	Pallidum (right)	1.9685e-08	0.552636	-0.298986	4.85844e-12	-3.78988
ULBP2	missense;lof	0.001	Pallidum (right)	1.9685e-08	0.552636	-0.298986	4.85844e-12	-3.78988
ULBP2	missense;lof	0.01	Pallidum (right)	1.9685e-08	0.552636	-0.298986	4.85844e-12	-3.78988
VPS4A	lof	0.0001	Pallidum (right)	1.72375e-09	NAN	NAN	8.71413e-09	4.45117
VPS4A	lof	0.001	Pallidum (right)	1.72375e-09	NAN	NAN	8.71413e-09	4.45117
VPS4A	lof	0.01	Pallidum (right)	1.72375e-09	NAN	NAN	8.71413e-09	4.45117
VPS4A	missense;lof	0.0001	Pallidum (right)	1.72375e-09	NAN	NAN	8.71413e-09	4.45117
VPS4A	missense;lof	0.001	Pallidum (right)	1.72375e-09	NAN	NAN	8.71413e-09	4.45117
VPS4A	missense;lof	0.01	Pallidum (right)	1.72375e-09	NAN	NAN	8.71413e-09	4.45117
STAB1	lof	0.0001	Putamen (left)	3.52642e-18	3.61302e-10	-0.673263	9.44801e-10	-0.727268
STAB1	lof	0.001	Putamen (left)	9.75502e-26	1.68517e-15	-0.67424	8.67562e-13	-0.656332
STAB1	lof	0.01	Putamen (left)	9.75502e-26	1.68517e-15	-0.67424	8.67562e-13	-0.656332
STAB1	missense;lof	0.0001	Putamen (left)	1.58241e-28	1.18785e-13	-0.518908	3.02358e-14	-0.571278
STAB1	missense;lof	0.001	Putamen (left)	1.99342e-40	8.18715e-23	-0.538914	4.18714e-20	-0.539109
STAB1	missense;lof	0.01	Putamen (left)	1.99342e-40	8.18715e-23	-0.538914	4.18714e-20	-0.539109
TF	missense;lof	0.0001	Putamen (left)	4.74804e-09	1.26699e-05	0.582671	4.21127e-05	0.552325
TF	missense;lof	0.001	Putamen (left)	3.34375e-09	3.40838e-05	0.450632	2.06248e-05	0.52069
C22orf31	lof	0.0001	Putamen (right)	0.000601328	0.697956	-0.172736	3.38065e-10	4.15899
EIF5AL1	lof	0.0001	Putamen (right)	2.25378e-08	1.24104e-08	3.53336	NAN	NAN
EIF5AL1	lof	0.001	Putamen (right)	2.25378e-08	1.24104e-08	3.53336	NAN	NAN
EIF5AL1	lof	0.01	Putamen (right)	2.25378e-08	1.24104e-08	3.53336	NAN	NAN
EIF5AL1	missense;lof	0.0001	Putamen (right)	2.25378e-08	1.24104e-08	3.53336	NAN	NAN
EIF5AL1	missense;lof	0.001	Putamen (right)	2.25378e-08	1.24104e-08	3.53336	NAN	NAN
EIF5AL1	missense;lof	0.01	Putamen (right)	2.25378e-08	1.24104e-08	3.53336	NAN	NAN
SAMD13	lof	0.0001	Putamen (right)	1.61601e-05	0.105149	0.714402	1.34144e-09	2.28197
SAMD13	lof	0.001	Putamen (right)	1.61601e-05	0.289171	0.251006	1.34144e-09	2.28197
SAMD13	lof	0.01	Putamen (right)	1.61601e-05	0.289171	0.251006	1.34144e-09	2.28197
SAMD13	missense;lof	0.0001	Putamen (right)	0.000341404	0.490824	0.192693	1.34144e-09	2.28197
SAMD13	missense;lof	0.001	Putamen (right)	0.000341404	0.516223	0.128987	1.34144e-09	2.28197
SAMD13	missense;lof	0.01	Putamen (right)	0.000341404	0.516223	0.128987	1.34144e-09	2.28197
STAB1	lof	0.0001	Putamen (right)	3.87246e-19	2.32451e-11	-0.692924	2.40719e-09	-0.687163
STAB1	lof	0.001	Putamen (right)	3.41819e-27	1.06242e-17	-0.700343	2.99134e-12	-0.620527
STAB1	lof	0.01	Putamen (right)	3.41819e-27	1.06242e-17	-0.700343	2.99134e-12	-0.620527
STAB1	missense;lof	0.0001	Putamen (right)	3.75862e-28	2.8398e-14	-0.513618	7.8436e-14	-0.544356
STAB1	missense;lof	0.001	Putamen (right)	1.85783e-40	1.76297e-22	-0.517438	5.30165e-20	-0.526781
STAB1	missense;lof	0.01	Putamen (right)	1.85783e-40	1.76297e-22	-0.517438	5.30165e-20	-0.526781
TF	missense;lof	0.001	Putamen (right)	1.79377e-09	0.000130508	0.401587	4.98449e-06	0.540829
GPR88	lof	0.0001	Red nucleus (left)	1.8596e-05	6.21285e-09	-4.85288	0.900982	-0.103814
GPR88	lof	0.001	Red nucleus (left)	1.8596e-05	6.21285e-09	-4.85288	0.900982	-0.103814
GPR88	lof	0.01	Red nucleus (left)	1.8596e-05	6.21285e-09	-4.85288	0.900982	-0.103814
GPR88	missense;lof	0.0001	Red nucleus (left)	1.8596e-05	6.21285e-09	-4.85288	0.900982	-0.103814
GPR88	missense;lof	0.001	Red nucleus (left)	1.8596e-05	6.21285e-09	-4.85288	0.900982	-0.103814
GPR88	missense;lof	0.01	Red nucleus (left)	1.8596e-05	6.21285e-09	-4.85288	0.900982	-0.103814
TF	missense;lof	0.0001	Red nucleus (left)	9.23934e-09	0.00282456	0.517253	1.1153e-08	0.955756
TF	missense;lof	0.001	Red nucleus (left)	2.1591e-10	0.000565291	0.48655	2.40964e-08	0.846532
ULBP2	lof	0.0001	Red nucleus (left)	0.000106177	0.708196	0.225421	7.43275e-09	-3.45713
ULBP2	lof	0.001	Red nucleus (left)	0.000106177	0.708196	0.225421	7.43275e-09	-3.45713
ULBP2	lof	0.01	Red nucleus (left)	0.000106177	0.708196	0.225421	7.43275e-09	-3.45713
ULBP2	missense;lof	0.0001	Red nucleus (left)	0.000106177	0.708196	0.225421	7.43275e-09	-3.45713
ULBP2	missense;lof	0.001	Red nucleus (left)	0.000106177	0.708196	0.225421	7.43275e-09	-3.45713
ULBP2	missense;lof	0.01	Red nucleus (left)	0.000106177	0.708196	0.225421	7.43275e-09	-3.45713
GPR88	lof	0.0001	Red nucleus (right)	6.09476e-08	2.11462e-13	-6.60707	0.886121	-0.127074
GPR88	lof	0.001	Red nucleus (right)	6.09476e-08	2.11462e-13	-6.60707	0.886121	-0.127074
GPR88	lof	0.01	Red nucleus (right)	6.09476e-08	2.11462e-13	-6.60707	0.886121	-0.127074
GPR88	missense;lof	0.0001	Red nucleus (right)	6.09476e-08	2.11462e-13	-6.60707	0.886121	-0.127074
GPR88	missense;lof	0.001	Red nucleus (right)	6.09476e-08	2.11462e-13	-6.60707	0.886121	-0.127074
GPR88	missense;lof	0.01	Red nucleus (right)	6.09476e-08	2.11462e-13	-6.60707	0.886121	-0.127074
PNPLA1	lof	0.0001	Red nucleus (right)	3.43689e-05	2.98341e-09	-2.6921	0.0366824	-0.770051
PNPLA1	lof	0.001	Red nucleus (right)	3.43689e-05	2.98341e-09	-2.6921	0.314421	-0.303636
PNPLA1	lof	0.01	Red nucleus (right)	3.43689e-05	2.98341e-09	-2.6921	0.314421	-0.303636
TF	missense;lof	0.0001	Red nucleus (right)	1.0353e-09	0.00470911	0.526551	6.01873e-09	1.03113
TF	missense;lof	0.001	Red nucleus (right)	2.15779e-10	0.00640424	0.413822	8.30987e-11	1.04406
GPR61	lof	0.0001	Substantia nigra (left)	2.42299e-09	NAN	NAN	8.98531e-09	3.88597
GPR61	lof	0.001	Substantia nigra (left)	2.42299e-09	NAN	NAN	8.98531e-09	3.88597
GPR61	lof	0.01	Substantia nigra (left)	2.42299e-09	NAN	NAN	8.98531e-09	3.88597
STAB1	lof	0.0001	Substantia nigra (left)	1.04768e-08	0.000209761	-0.404014	3.17356e-05	-0.494414
STAB1	lof	0.001	Substantia nigra (left)	1.50976e-12	3.37502e-07	-0.438416	1.4191e-07	-0.482966
STAB1	lof	0.01	Substantia nigra (left)	1.50976e-12	3.37502e-07	-0.438416	1.4191e-07	-0.482966
STAB1	missense;lof	0.0001	Substantia nigra (left)	4.24148e-11	0.000139775	-0.270401	9.67585e-07	-0.368209
STAB1	missense;lof	0.001	Substantia nigra (left)	1.12071e-13	3.22103e-09	-0.298878	9.7824e-10	-0.303275
STAB1	missense;lof	0.01	Substantia nigra (left)	1.12071e-13	3.22103e-09	-0.298878	9.7824e-10	-0.303275
TERT	lof	0.0001	Substantia nigra (left)	1.48717e-08	NAN	NAN	3.0891e-08	3.85067
TERT	lof	0.001	Substantia nigra (left)	1.48717e-08	NAN	NAN	3.0891e-08	3.85067
TERT	lof	0.01	Substantia nigra (left)	1.48717e-08	NAN	NAN	3.0891e-08	3.85067
TF	missense;lof	0.0001	Substantia nigra (left)	7.58422e-10	1.27306e-06	0.656171	7.79604e-06	0.602762
TF	missense;lof	0.001	Substantia nigra (left)	6.70889e-11	1.56878e-07	0.578775	1.82842e-05	0.523832
GPR61	lof	0.0001	Substantia nigra (right)	4.26123e-10	NAN	NAN	2.95136e-09	4.09016
GPR61	lof	0.001	Substantia nigra (right)	4.26123e-10	NAN	NAN	2.95136e-09	4.09016
GPR61	lof	0.01	Substantia nigra (right)	4.26123e-10	NAN	NAN	2.95136e-09	4.09016
STAB1	lof	0.0001	Substantia nigra (right)	8.58394e-10	0.000138156	-0.417981	6.6733e-06	-0.547627
STAB1	lof	0.001	Substantia nigra (right)	3.15992e-13	1.04755e-07	-0.459911	1.17667e-07	-0.497407
STAB1	lof	0.01	Substantia nigra (right)	3.15992e-13	1.04755e-07	-0.459911	1.17667e-07	-0.497407
STAB1	missense;lof	0.0001	Substantia nigra (right)	8.79855e-13	5.10741e-06	-0.325786	5.96978e-08	-0.416879
STAB1	missense;lof	0.001	Substantia nigra (right)	3.29041e-15	2.87592e-08	-0.324211	2.8572e-10	-0.327615
STAB1	missense;lof	0.01	Substantia nigra (right)	3.29041e-15	2.87592e-08	-0.324211	2.8572e-10	-0.327615
TERT	lof	0.0001	Substantia nigra (right)	1.58202e-08	NAN	NAN	3.10951e-08	3.95015
TERT	lof	0.001	Substantia nigra (right)	1.58202e-08	NAN	NAN	3.10951e-08	3.95015
TERT	lof	0.01	Substantia nigra (right)	1.58202e-08	NAN	NAN	3.10951e-08	3.95015
TF	missense;lof	0.001	Substantia nigra (right)	2.356e-10	1.66075e-05	0.478197	5.22772e-06	0.569842
CCDC151	missense;lof	0.001	Subthalamic nucleus (left)	5.42415e-09	0.000411862	-1.03921	1.54733e-05	-1.31522
TF	missense;lof	0.0001	Subthalamic nucleus (left)	4.69846e-15	2.2352e-06	0.992544	8.28382e-10	1.27053
TF	missense;lof	0.001	Subthalamic nucleus (left)	6.38853e-14	3.55742e-06	0.792388	3.00631e-10	1.18188
TF	missense;lof	0.0001	Subthalamic nucleus (right)	7.29751e-17	1.56942e-06	0.907369	2.13122e-12	1.29582
TF	missense;lof	0.001	Subthalamic nucleus (right)	2.29851e-17	2.36269e-06	0.726562	1.30751e-13	1.23848
ABCG4	lof	0.0001	Thalamus (left)	5.99575e-08	0.160997	-0.203269	1.05402e-09	-0.929208
ABCG4	lof	0.001	Thalamus (left)	5.99575e-08	0.160997	-0.203269	1.05402e-09	-0.929208
ABCG4	lof	0.01	Thalamus (left)	5.99575e-08	0.160997	-0.203269	1.05402e-09	-0.929208
ABCG4	missense;lof	0.0001	Thalamus (left)	2.18868e-08	0.160997	-0.203269	3.68954e-09	-0.734788
ABCG4	missense;lof	0.001	Thalamus (left)	2.18868e-08	0.160997	-0.203269	3.68954e-09	-0.734788
ABCG4	missense;lof	0.01	Thalamus (left)	2.18868e-08	0.160997	-0.203269	3.68954e-09	-0.734788
CBY2	lof	0.0001	Thalamus (left)	4.77364e-05	0.515612	0.0722853	1.36764e-12	-1.10589
CBY2	missense;lof	0.0001	Thalamus (left)	4.77364e-05	0.515612	0.0722853	1.36764e-12	-1.10589
CHMP2A	lof	0.001	Thalamus (left)	6.30965e-07	0.633796	0.0982453	1.0542e-08	-0.667261
CHMP2A	lof	0.01	Thalamus (left)	6.30965e-07	0.633796	0.0982453	1.0542e-08	-0.667261
DUSP19	lof	0.0001	Thalamus (left)	6.43134e-08	0.196642	-0.168796	1.04812e-12	-1.26873
DUSP19	lof	0.001	Thalamus (left)	6.43134e-08	0.196642	-0.168796	1.04812e-12	-1.26873
DUSP19	lof	0.01	Thalamus (left)	6.43134e-08	0.196642	-0.168796	1.04812e-12	-1.26873
KCNIP2	lof	0.0001	Thalamus (left)	4.6949e-08	0.275864	-0.224171	6.54653e-11	-1.40434
KCNIP2	lof	0.001	Thalamus (left)	4.6949e-08	0.275864	-0.224171	6.54653e-11	-1.40434
KCNIP2	lof	0.01	Thalamus (left)	4.6949e-08	0.275864	-0.224171	6.54653e-11	-1.40434
POU6F2	lof	0.0001	Thalamus (left)	6.2496e-12	0.889343	-0.028705	2.94597e-11	-1.01697
ULBP2	lof	0.0001	Thalamus (left)	NAN	0.26855	-0.226377	2.58267e-12	-1.52605
ULBP2	lof	0.001	Thalamus (left)	NAN	0.26855	-0.226377	2.58267e-12	-1.52605
ULBP2	lof	0.01	Thalamus (left)	NAN	0.26855	-0.226377	2.58267e-12	-1.52605
ULBP2	missense;lof	0.0001	Thalamus (left)	NAN	0.26855	-0.226377	2.58267e-12	-1.52605
ULBP2	missense;lof	0.001	Thalamus (left)	NAN	0.26855	-0.226377	2.58267e-12	-1.52605
ULBP2	missense;lof	0.01	Thalamus (left)	NAN	0.26855	-0.226377	2.58267e-12	-1.52605
USP21	lof	0.0001	Thalamus (left)	9.12967e-10	0.00523641	-0.468681	1.08291e-09	-1.31959
USP21	lof	0.001	Thalamus (left)	9.12967e-10	0.00523641	-0.468681	1.08291e-09	-1.31959
USP21	lof	0.01	Thalamus (left)	9.12967e-10	0.00523641	-0.468681	1.08291e-09	-1.31959
ABCG4	lof	0.0001	Thalamus (right)	2.64076e-06	0.474299	-0.106542	1.06758e-08	-0.905224
ABCG4	lof	0.001	Thalamus (right)	2.64076e-06	0.474299	-0.106542	1.06758e-08	-0.905224
ABCG4	lof	0.01	Thalamus (right)	2.64076e-06	0.474299	-0.106542	1.06758e-08	-0.905224
CBY2	lof	0.0001	Thalamus (right)	1.36034e-05	0.584688	0.0618615	1.11842e-14	-1.25127
CBY2	missense;lof	0.0001	Thalamus (right)	1.36034e-05	0.584688	0.0618615	1.11842e-14	-1.25127
DUSP19	lof	0.0001	Thalamus (right)	1.15353e-05	0.73283	-0.0459411	2.06959e-11	-1.24628
DUSP19	lof	0.001	Thalamus (right)	1.15353e-05	0.73283	-0.0459411	2.06959e-11	-1.24628
DUSP19	lof	0.01	Thalamus (right)	1.15353e-05	0.73283	-0.0459411	2.06959e-11	-1.24628
GPR88	lof	0.0001	Thalamus (right)	9.11477e-10	3.70558e-15	-2.34478	0.360653	-0.290789
GPR88	lof	0.001	Thalamus (right)	9.11477e-10	3.70558e-15	-2.34478	0.360653	-0.290789
GPR88	lof	0.01	Thalamus (right)	9.11477e-10	3.70558e-15	-2.34478	0.360653	-0.290789
GPR88	missense;lof	0.0001	Thalamus (right)	9.11477e-10	3.70558e-15	-2.34478	0.360653	-0.290789
GPR88	missense;lof	0.001	Thalamus (right)	9.11477e-10	3.70558e-15	-2.34478	0.360653	-0.290789
GPR88	missense;lof	0.01	Thalamus (right)	9.11477e-10	3.70558e-15	-2.34478	0.360653	-0.290789
INTS10	missense;lof	0.001	Thalamus (right)	0.000657033	0.422398	0.0478749	1.67124e-10	-0.5176
INTS10	missense;lof	0.01	Thalamus (right)	0.000657033	0.422398	0.0478749	1.67124e-10	-0.5176
KCNIP2	lof	0.0001	Thalamus (right)	7.81829e-08	0.909236	-0.0240122	2.78517e-13	-1.63492
KCNIP2	lof	0.001	Thalamus (right)	7.81829e-08	0.909236	-0.0240122	2.78517e-13	-1.63492
KCNIP2	lof	0.01	Thalamus (right)	7.81829e-08	0.909236	-0.0240122	2.78517e-13	-1.63492
PPP1R42	missense;lof	0.0001	Thalamus (right)	3.06325e-08	0.853527	-0.0317852	9.48208e-12	-0.774012
ULBP2	lof	0.0001	Thalamus (right)	1.46804e-11	0.658545	-0.0935753	1.43247e-18	-1.98503
ULBP2	lof	0.001	Thalamus (right)	1.46804e-11	0.658545	-0.0935753	1.43247e-18	-1.98503
ULBP2	lof	0.01	Thalamus (right)	1.46804e-11	0.658545	-0.0935753	1.43247e-18	-1.98503
ULBP2	missense;lof	0.0001	Thalamus (right)	1.46804e-11	0.658545	-0.0935753	1.43247e-18	-1.98503
ULBP2	missense;lof	0.001	Thalamus (right)	1.46804e-11	0.658545	-0.0935753	1.43247e-18	-1.98503
ULBP2	missense;lof	0.01	Thalamus (right)	1.46804e-11	0.658545	-0.0935753	1.43247e-18	-1.98503

## Sheet: Supp Data 7 Full common
Supplementary Data 7. Collapse analysis of significant common variants of regional QSM (discovery)
P values shown are uncorrected and two-sided.
brain_region	SNP	Gene.refGene	CHR	F	BP	TOTAL	NSIG	S05	S01	S001	S0001	SP2	Allele1	Allele2	AC_Allele2	AF_Allele2	MissingRate	BETA	SE	Tstat	var	p.value	N	End	Func.refGene
Pallidum (left)	chr4:102267552:C:T	SLC39A8	4	1	102267552	0	0	0	0	0	0	NONE	C	T	3746	0.0699168	0.000671918	6.07439	0.313744	61.7094	10.159	1.64745e-83	26789	102267552	exonic
Substantia nigra (right)	chr4:102267552:C:T	SLC39A8	4	1	102267552	0	0	0	0	0	0	NONE	C	T	3746	0.0699168	0.000671918	5.60081	0.29305	65.2179	11.6444	2.00173e-81	26789	102267552	exonic
Substantia nigra (left)	chr4:102267552:C:T	SLC39A8	4	1	102267552	0	0	0	0	0	0	NONE	C	T	3746	0.0699168	0.000671918	5.50202	0.288016	66.3269	12.055	2.37533e-81	26789	102267552	exonic
Globus pallidus interna (left)	chr4:102267552:C:T	SLC39A8	4	1	102267552	0	0	0	0	0	0	NONE	C	T	3746	0.0699168	0.000671918	5.52226	0.298392	62.0215	11.2312	1.82214e-76	26789	102267552	exonic
Pallidum (right)	chr4:102267552:C:T	SLC39A8	4	1	102267552	0	0	0	0	0	0	NONE	C	T	3746	0.0699168	0.000671918	5.78744	0.318523	57.0431	9.85637	8.9894e-74	26789	102267552	exonic
Caudate (left)	chr4:102267552:C:T	SLC39A8	4	1	102267552	0	0	0	0	0	0	NONE	C	T	3746	0.0699168	0.000671918	4.12852	0.233037	76.0231	18.4142	3.14632e-70	26789	102267552	exonic
Caudate (right)	chr4:102267552:C:T	SLC39A8	4	1	102267552	0	0	0	0	0	0	NONE	C	T	3746	0.0699168	0.000671918	4.02736	0.232472	74.5209	18.5036	3.0982e-67	26789	102267552	exonic
Globus pallidus externa (left)	chr4:102267552:C:T	SLC39A8	4	1	102267552	0	0	0	0	0	0	NONE	C	T	3746	0.0699168	0.000671918	3.91539	0.240322	67.7935	17.3146	1.11999e-59	26789	102267552	exonic
Subthalamic nucleus (left)	chr4:102267552:C:T	SLC39A8	4	1	102267552	0	0	0	0	0	0	NONE	C	T	3746	0.0699168	0.000671918	6.96947	0.438916	36.1773	5.19083	8.88484e-57	26789	102267552	exonic
Globus pallidus interna (right)	chr4:102267552:C:T	SLC39A8	4	1	102267552	0	0	0	0	0	0	NONE	C	T	3746	0.0699168	0.000671918	4.60161	0.291988	53.9735	11.7293	5.90187e-56	26789	102267552	exonic
Globus pallidus externa (right)	chr4:102267552:C:T	SLC39A8	4	1	102267552	0	0	0	0	0	0	NONE	C	T	3746	0.0699168	0.000671918	3.32192	0.246011	54.8885	16.5231	1.49822e-41	26789	102267552	exonic
Globus pallidus externa (left)	chr10:17953382:A:G	SLC39A12	10	1	17953382	2	0	0	0	0	2	chr10:17965666:C:T(1),chr10:17978060:G:A(1)	A	G	16263	0.303539	0.000186644	-1.7329	0.132975	-98.0009	56.5532	8.07822e-39	26789	17953382	exonic
Globus pallidus externa (right)	chr10:17953382:A:G	SLC39A12	10	1	17953382	2	0	0	0	0	2	chr10:17965666:C:T(1),chr10:17978060:G:A(1)	A	G	16263	0.303539	0.000186644	-1.76958	0.136767	-94.6034	53.4609	2.72395e-38	26789	17953382	exonic
Dentate (right)	chr6:26092913:G:A	HFE	6	1	26092913	11	5	2	0	0	4	chr6:26124406:C:T(1)	G	A	4150	0.0774572	0.000186644	4.60358	0.358319	35.8555	7.78862	8.85947e-38	26789	26092913	exonic
Dentate (left)	chr6:26092913:G:A	HFE	6	1	26092913	11	5	2	0	2	2	chr6:26124406:C:T(1)	G	A	4150	0.0774572	0.000186644	3.96439	0.331448	36.0864	9.10265	5.70165e-33	26789	26092913	exonic
Putamen (right)	chr6:26092913:G:A	HFE	6	1	26092913	11	5	4	0	1	1	NONE	G	A	4150	0.0774572	0.000186644	3.04689	0.266219	42.9911	14.1098	2.4894e-30	26789	26092913	exonic
Putamen (left)	chr6:26092913:G:A	HFE	6	1	26092913	11	6	1	2	1	1	NONE	G	A	4150	0.0774572	0.000186644	3.10414	0.275543	40.8849	13.1711	1.94135e-29	26789	26092913	exonic
Subthalamic nucleus (right)	chr4:102267552:C:T	SLC39A8	4	1	102267552	0	0	0	0	0	0	NONE	C	T	3746	0.0699168	0.000671918	4.33685	0.389909	28.5264	6.57768	9.72784e-29	26789	102267552	exonic
Red nucleus (left)	chr6:26092913:G:A	HFE	6	1	26092913	11	5	3	1	1	1	NONE	G	A	4150	0.0774572	0.000186644	3.80347	0.34556	31.8518	8.3744	3.54757e-28	26789	26092913	exonic
Pallidum (left)	chr10:17953382:A:G	SLC39A12	10	1	17953382	2	0	0	0	0	2	chr10:17978060:G:A(1)	A	G	16263	0.303539	0.000186644	-1.8456	0.171932	-62.4346	33.8289	7.01106e-27	26789	17953382	exonic
Dentate (right)	chr10:17953382:A:G	SLC39A12	10	1	17953382	2	0	0	1	0	1	NONE	A	G	16263	0.303539	0.000186644	-2.16134	0.203982	-51.9446	24.0336	3.11863e-26	26789	17953382	exonic
Caudate (right)	chr10:17953375:T:C	SLC39A12	10	1	17953375	1	0	0	0	0	1	chr10:17978060:G:A(1)	C	T	4153	0.0775132	0.000149315	-2.27258	0.218798	-47.4715	20.8888	2.85116e-25	26789	17953375	exonic
Pallidum (right)	chr10:17953382:A:G	SLC39A12	10	1	17953382	2	0	0	0	0	2	chr10:17965666:C:T(1),chr10:17978060:G:A(1)	A	G	16263	0.303539	0.000186644	-1.81318	0.174689	-59.4171	32.7696	3.07397e-25	26789	17953382	exonic
Red nucleus (right)	chr6:26092913:G:A	HFE	6	1	26092913	11	7	0	2	2	0	NONE	G	A	4150	0.0774572	0.000186644	3.78574	0.366942	28.1161	7.42684	5.90441e-25	26789	26092913	exonic
Putamen (left)	chr10:17953382:A:G	SLC39A12	10	1	17953382	2	0	0	1	0	1	chr10:17978060:G:A(1)	A	G	16263	0.303539	0.000186644	-1.58188	0.156657	-64.4574	40.7474	5.65488e-24	26789	17953382	exonic
Putamen (right)	chr10:17953382:A:G	SLC39A12	10	1	17953382	2	0	0	0	0	2	chr10:17978060:G:A(1)	A	G	16263	0.303539	0.000186644	-1.52742	0.151337	-66.6913	43.6626	5.94105e-24	26789	17953382	exonic
Globus pallidus externa (left)	chr10:17981412:A:G	SLC39A12	10	1	17981412	0	0	0	0	0	0	NONE	A	G	1606	0.029975	0.000149315	-3.61215	0.358252	-28.1441	7.79151	6.58974e-24	26789	17981412	exonic
Caudate (left)	chr10:17978060:G:A	SLC39A12	10	1	17978060	2	1	0	0	0	1	chr10:17953375:T:C(1)	A	G	19423	0.362518	0.00462877	1.20854	0.121624	81.7002	67.6022	2.88176e-23	26789	17978060	exonic
Dentate (left)	chr10:17953382:A:G	SLC39A12	10	1	17953382	2	0	0	1	0	1	NONE	A	G	16263	0.303539	0.000186644	-1.86586	0.188759	-52.3678	28.0663	4.84153e-23	26789	17953382	exonic
Caudate (right)	chr10:17981412:A:G	SLC39A12	10	1	17981412	0	0	0	0	0	0	NONE	A	G	1606	0.029975	0.000149315	-3.39076	0.344749	-28.5293	8.41383	7.92198e-23	26789	17981412	exonic
Accumbens (left)	chr4:102267552:C:T	SLC39A8	4	1	102267552	0	0	0	0	0	0	NONE	C	T	3746	0.0699168	0.000671918	-1.72957	0.177606	-54.8307	31.702	2.07096e-22	26789	102267552	exonic
Globus pallidus externa (right)	chr10:17981412:A:G	SLC39A12	10	1	17981412	0	0	0	0	0	0	NONE	A	G	1606	0.029975	0.000149315	-3.51856	0.368468	-25.9159	7.36548	1.30742e-21	26789	17981412	exonic
Globus pallidus interna (right)	chr10:17953382:A:G	SLC39A12	10	1	17953382	2	0	0	0	0	2	chr10:17978060:G:A(1)	A	G	16263	0.303539	0.000186644	-1.53401	0.160807	-59.3227	38.6716	1.43557e-21	26789	17953382	exonic
Caudate (left)	chr10:17981412:A:G	SLC39A12	10	1	17981412	0	0	0	0	0	0	NONE	A	G	1606	0.029975	0.000149315	-3.26833	0.344743	-27.5001	8.41411	2.53166e-21	26789	17981412	exonic
Globus pallidus interna (left)	chr10:17953382:A:G	SLC39A12	10	1	17953382	2	0	0	0	1	1	chr10:17978060:G:A(1)	A	G	16263	0.303539	0.000186644	-1.45944	0.163151	-54.8284	37.5681	3.70837e-19	26789	17953382	exonic
Putamen (right)	chr10:17981412:A:G	SLC39A12	10	1	17981412	0	0	0	0	0	0	NONE	A	G	1606	0.029975	0.000149315	-3.51382	0.40772	-21.1376	6.01557	6.80018e-18	26789	17981412	exonic
Caudate (right)	chr6:26092913:G:A	HFE	6	1	26092913	11	4	6	0	1	0	NONE	G	A	4150	0.0774572	0.000186644	1.86942	0.221559	38.0827	20.3714	3.23963e-17	26789	26092913	exonic
Caudate (left)	chr6:26092913:G:A	HFE	6	1	26092913	11	8	2	0	1	0	NONE	G	A	4150	0.0774572	0.000186644	1.87159	0.222345	37.8579	20.2276	3.84546e-17	26789	26092913	exonic
Dentate (right)	chr3:133775510:C:T	TF	3	1	133775510	1	1	0	0	0	0	NONE	C	T	8848	0.165142	0.000373288	-2.09046	0.249622	-33.5488	16.0485	5.54565e-17	26789	133775510	exonic
Pallidum (left)	chr10:17981412:A:G	SLC39A12	10	1	17981412	0	0	0	0	0	0	NONE	A	G	1606	0.029975	0.000149315	-3.85765	0.463205	-17.9794	4.66073	8.21065e-17	26789	17981412	exonic
Globus pallidus interna (right)	chr10:17981412:A:G	SLC39A12	10	1	17981412	0	0	0	0	0	0	NONE	A	G	1606	0.029975	0.000149315	-3.59595	0.433231	-19.1591	5.32795	1.03839e-16	26789	17981412	exonic
Globus pallidus interna (left)	chr10:17981412:A:G	SLC39A12	10	1	17981412	0	0	0	0	0	0	NONE	A	G	1606	0.029975	0.000149315	-3.6155	0.439547	-18.7136	5.17594	1.94344e-16	26789	17981412	exonic
Dentate (right)	chr3:133756878:C:T	TF	3	1	133756878	1	0	0	0	1	0	NONE	C	T	5023	0.0937512	0.000149315	2.60205	0.317471	25.817	9.92182	2.48177e-16	26789	133756878	exonic
Putamen (right)	chr3:133756878:C:T	TF	3	1	133756878	1	1	0	0	0	0	NONE	C	T	5023	0.0937512	0.000149315	1.92373	0.234983	34.8395	18.1104	2.68532e-16	26789	133756878	exonic
Putamen (left)	chr10:17981412:A:G	SLC39A12	10	1	17981412	0	0	0	0	0	0	NONE	A	G	1606	0.029975	0.000149315	-3.41556	0.422053	-19.1747	5.61392	5.83421e-16	26789	17981412	exonic
Putamen (left)	chr3:133756878:C:T	TF	3	1	133756878	1	1	0	0	0	0	NONE	C	T	5023	0.0937512	0.000149315	1.96527	0.243087	33.2582	16.923	6.23546e-16	26789	133756878	exonic
Pallidum (right)	chr10:17981412:A:G	SLC39A12	10	1	17981412	0	0	0	0	0	0	NONE	A	G	1606	0.029975	0.000149315	-3.70209	0.470633	-16.7141	4.51477	3.65608e-15	26789	17981412	exonic
Putamen (left)	chr17:42570011:A:G	MLX	17	1	42570011	6	4	1	1	0	0	NONE	A	G	15332	0.286162	0.000522603	1.26932	0.165535	46.3227	36.494	1.74669e-14	26789	42570011	exonic
Red nucleus (left)	chr2:62949004:A:C	EHBP1	2	1	62949004	4	1	0	1	1	1	NONE	A	C	7537	0.140673	0.00104521	2.01511	0.263707	28.9771	14.3799	2.14779e-14	26789	62949004	exonic
Caudate (left)	chr17:42570011:A:G	MLX	17	1	42570011	6	5	0	1	0	0	NONE	A	G	15332	0.286162	0.000522603	1.00405	0.134995	55.0958	54.8735	1.02471e-13	26789	42570011	exonic
Putamen (right)	chr17:42570011:A:G	MLX	17	1	42570011	6	5	1	0	0	0	NONE	A	G	15332	0.286162	0.000522603	1.18474	0.160231	46.1458	38.95	1.42497e-13	26789	42570011	exonic
Dentate (left)	chr3:133756878:C:T	TF	3	1	133756878	1	0	0	0	1	0	NONE	C	T	5023	0.0937512	0.000149315	2.16431	0.293964	25.0455	11.5721	1.80521e-13	26789	133756878	exonic
Accumbens (right)	chr4:102267552:C:T	SLC39A8	4	1	102267552	0	0	0	0	0	0	NONE	C	T	3746	0.0699168	0.000671918	-1.43583	0.199312	-36.1443	25.173	5.8484e-13	26789	102267552	exonic
Red nucleus (right)	chr2:62949004:A:C	EHBP1	2	1	62949004	4	2	1	1	0	0	NONE	A	C	7537	0.140673	0.00104521	2.02074	0.28076	25.6354	12.6862	6.13742e-13	26789	62949004	exonic
Dentate (left)	chr3:133775510:C:T	TF	3	1	133775510	1	1	0	0	0	0	NONE	C	T	8848	0.165142	0.000373288	-1.65258	0.231139	-30.9326	18.7178	8.69523e-13	26789	133775510	exonic
Caudate (right)	chr17:42570011:A:G	MLX	17	1	42570011	6	3	2	1	0	0	NONE	A	G	15332	0.286162	0.000522603	0.954165	0.134075	53.08	55.6298	1.1056e-12	26789	42570011	exonic
Substantia nigra (left)	chr6:26092913:G:A	HFE	6	1	26092913	11	9	0	2	0	0	NONE	G	A	4150	0.0774572	0.000186644	1.87507	0.272662	25.2213	13.4509	6.11706e-12	26789	26092913	exonic
Thalamus (left)	chr11:61963081:T:C	BEST1	11	1	61963081	2	0	0	1	0	1	chr11:61962711:C:T(1)	T	C	12261	0.228844	0.000111986	-0.519346	0.0762006	-89.4415	172.22	9.39363e-12	26789	61963081	exonic
Substantia nigra (right)	chr10:17953382:A:G	SLC39A12	10	1	17953382	2	0	0	0	0	2	NONE	A	G	16263	0.303539	0.000186644	-1.07259	0.158914	-42.4724	39.5981	1.48383e-11	26789	17953382	exonic
Substantia nigra (right)	chr6:26092913:G:A	HFE	6	1	26092913	11	9	0	2	0	0	NONE	G	A	4150	0.0774572	0.000186644	1.84398	0.276331	24.1489	13.0961	2.50469e-11	26789	26092913	exonic
Thalamus (left)	chr17:44911695:C:T	GFAP	17	1	44911695	2	0	0	1	1	0	NONE	C	T	2249	0.0419762	7.46575e-05	1.11225	0.166981	39.8905	35.8648	2.72098e-11	26789	44911695	exonic
Dentate (left)	chr6:26090951:C:G	HFE	6	1	26090951	7	4	1	2	0	0	NONE	C	G	7997	0.149259	0.0024637	1.66081	0.249595	26.6594	16.052	2.85145e-11	26789	26090951	exonic
Hippocampus (right)	chr11:61963081:T:C	BEST1	11	1	61963081	2	0	0	0	0	2	chr11:61962711:C:T(1)	T	C	12261	0.228844	0.000111986	-0.439473	0.06629	-100.008	227.564	3.36726e-11	26789	61963081	exonic
Hippocampus (right)	chr6:26092913:G:A	HFE	6	1	26092913	11	10	0	0	1	0	NONE	G	A	4150	0.0774572	0.000186644	0.696353	0.105574	62.4768	89.72	4.22676e-11	26789	26092913	exonic
Red nucleus (right)	chr3:133756878:C:T	TF	3	1	133756878	1	1	0	0	0	0	NONE	C	T	5023	0.0937512	0.000149315	2.14693	0.329233	19.8067	9.22558	6.98321e-11	26789	133756878	exonic
Thalamus (right)	chr17:44911695:C:T	GFAP	17	1	44911695	2	0	0	2	0	0	NONE	C	T	2249	0.0419762	7.46575e-05	1.12304	0.17222	37.8641	33.7159	6.98635e-11	26789	44911695	exonic
Putamen (left)	chr6:26090951:C:G	HFE	6	1	26090951	7	4	2	1	0	0	NONE	C	G	7997	0.149259	0.0024637	1.33815	0.207496	31.0804	23.2264	1.12551e-10	26789	26090951	exonic
Red nucleus (left)	chr11:61963081:T:C	BEST1	11	1	61963081	2	0	1	0	0	1	chr11:61962711:C:T(1)	T	C	12261	0.228844	0.000111986	-1.36779	0.213385	-30.0396	21.9621	1.45522e-10	26789	61963081	exonic
Thalamus (right)	chr11:61963081:T:C	BEST1	11	1	61963081	2	0	0	1	0	1	chr11:61962711:C:T(1)	T	C	12261	0.228844	0.000111986	-0.4976	0.0786843	-80.3719	161.519	2.54874e-10	26789	61963081	exonic
Dentate (right)	chr6:26090951:C:G	HFE	6	1	26090951	7	4	2	0	1	0	NONE	C	G	7997	0.149259	0.0024637	1.70557	0.269829	23.4257	13.7348	2.59982e-10	26789	26090951	exonic
Red nucleus (right)	chr6:26090951:C:G	HFE	6	1	26090951	7	2	1	3	1	0	NONE	C	G	7997	0.149259	0.0024637	1.73878	0.276323	22.7724	13.0968	3.12299e-10	26789	26090951	exonic
Caudate (left)	chr6:26090951:C:G	HFE	6	1	26090951	7	2	2	2	1	0	NONE	C	G	7997	0.149259	0.0024637	1.04927	0.167435	37.4279	35.6703	3.68669e-10	26789	26090951	exonic
Globus pallidus externa (right)	chr6:26092913:G:A	HFE	6	1	26092913	11	10	0	1	0	0	NONE	G	A	4150	0.0774572	0.000186644	1.4692	0.234781	26.6536	18.1416	3.90585e-10	26789	26092913	exonic
Putamen (right)	chr6:26090951:C:G	HFE	6	1	26090951	7	5	1	1	0	0	NONE	C	G	7997	0.149259	0.0024637	1.23997	0.200474	30.8526	24.8818	6.20407e-10	26789	26090951	exonic
Putamen (right)	chr10:17953375:T:C	SLC39A12	10	1	17953375	0	0	0	0	0	0	NONE	C	T	4153	0.0775132	0.000149315	-1.58175	0.258763	-23.6229	14.9347	9.79381e-10	26789	17953375	exonic
Thalamus (right)	chr6:26092913:G:A	HFE	6	1	26092913	11	9	1	0	1	0	NONE	G	A	4150	0.0774572	0.000186644	0.763966	0.125468	48.5299	63.5237	1.1366e-09	26789	26092913	exonic
Substantia nigra (left)	chr10:17953382:A:G	SLC39A12	10	1	17953382	2	0	0	0	1	1	NONE	A	G	16263	0.303539	0.000186644	-0.945683	0.156639	-38.5429	40.7567	1.56682e-09	26789	17953382	exonic
Putamen (right)	chr2:119367482:C:T	DBI	2	1	119367482	2	0	0	1	0	1	chr2:119367477:C:G(1)	C	T	11323	0.211337	0	-1.02869	0.170609	-35.3411	34.3555	1.64461e-09	26789	119367482	exonic
Red nucleus (right)	chr8:22404808:T:C	SLC39A14	8	1	22404808	1	1	0	0	0	0	NONE	T	C	25125	0.468942	0.00343425	1.15691	0.195633	30.2283	26.1285	3.34574e-09	26789	22404808	exonic
Globus pallidus externa (right)	chr17:42570011:A:G	MLX	17	1	42570011	6	4	2	0	0	0	NONE	A	G	15332	0.286162	0.000522603	0.837689	0.141721	41.7072	49.7885	3.40429e-09	26789	42570011	exonic
Subthalamic nucleus (left)	chr3:133775510:C:T	TF	3	1	133775510	1	1	0	0	0	0	NONE	C	T	8848	0.165142	0.000373288	-1.7512	0.296531	-19.9156	11.3726	3.51353e-09	26789	133775510	exonic
Red nucleus (left)	chr4:102267552:C:T	SLC39A8	4	1	102267552	0	0	0	0	0	0	NONE	C	T	3746	0.0699168	0.000671918	-2.12041	0.359422	-16.4139	7.7409	3.6459e-09	26789	102267552	exonic
Putamen (left)	chr10:17953375:T:C	SLC39A12	10	1	17953375	0	0	0	0	0	0	NONE	C	T	4153	0.0775132	0.000149315	-1.57521	0.26786	-21.9545	13.9375	4.08452e-09	26789	17953375	exonic
Putamen (left)	chr7:73596424:C:T	MLXIPL	7	1	73596424	7	2	3	1	0	1	NONE	C	T	3808	0.0710739	0.000261301	1.64889	0.281403	20.8225	12.6282	4.64196e-09	26789	73596424	exonic
Putamen (right)	chr7:73596424:C:T	MLXIPL	7	1	73596424	7	2	3	1	0	1	NONE	C	T	3808	0.0710739	0.000261301	1.59262	0.272143	21.5039	13.5023	4.85313e-09	26789	73596424	exonic
Caudate (right)	chr6:26090951:C:G	HFE	6	1	26090951	7	3	1	3	0	0	NONE	C	G	7997	0.149259	0.0024637	0.965433	0.166843	34.682	35.9238	7.1883e-09	26789	26090951	exonic
Red nucleus (right)	chr22:37066886:G:A	TMPRSS6	22	1	37066886	4	2	0	2	0	0	NONE	G	A	20577	0.384057	0.000111986	1.1574	0.200169	28.8862	24.9579	7.37701e-09	26789	37066886	exonic
Thalamus (left)	chr6:26092913:G:A	HFE	6	1	26092913	11	10	0	0	1	0	NONE	G	A	4150	0.0774572	0.000186644	0.697858	0.121146	47.5499	68.137	8.38767e-09	26789	26092913	exonic
Red nucleus (left)	chr3:133756878:C:T	TF	3	1	133756878	1	1	0	0	0	0	NONE	C	T	5023	0.0937512	0.000149315	1.77509	0.308272	18.6789	10.5228	8.50177e-09	26789	133756878	exonic
Putamen (left)	chr2:119367482:C:T	DBI	2	1	119367482	2	0	1	0	0	1	chr2:119367477:C:G(1)	C	T	11323	0.211337	0	-1.00834	0.176924	-32.2134	31.9469	1.20294e-08	26789	119367482	exonic
Dentate (left)	chr2:33539109:A:G	RASGRP3	2	1	33539109	1	0	0	1	0	0	NONE	A	G	2206	0.0411736	0.00291164	-2.49469	0.43965	-12.9063	5.17351	1.39297e-08	26789	33539109	exonic
Caudate (left)	chr7:73596424:C:T	MLXIPL	7	1	73596424	7	2	0	4	0	1	NONE	C	T	3808	0.0710739	0.000261301	1.30409	0.229909	24.6715	18.9186	1.4098e-08	26789	73596424	exonic
Pallidum (right)	chr22:30557308:C:T	GAL3ST1	22	1	30557308	3	2	0	1	0	0	NONE	C	T	16616	0.310127	0.002725	0.97351	0.173181	32.4594	33.3427	1.89469e-08	26789	30557308	exonic
Caudate (right)	chr7:73596424:C:T	MLXIPL	7	1	73596424	7	2	3	1	1	0	NONE	C	T	3808	0.0710739	0.000261301	1.28756	0.229823	24.377	18.9326	2.11404e-08	26789	73596424	exonic
Caudate (right)	chr4:101918130:G:A	BANK1	4	1	101918130	1	0	0	0	0	1	chr4:101829919:G:A(1)	G	A	19338	0.360932	0.00447945	0.690296	0.123276	45.4234	65.8028	2.14838e-08	26789	101918130	exonic
Dentate (left)	chr3:133768114:G:C	TF	3	1	133768114	3	0	3	0	0	0	NONE	G	C	13803	0.257624	0.00153048	-1.09531	0.195796	-28.5712	26.085	2.21715e-08	26789	133768114	exonic
Substantia nigra (right)	chr3:133756878:C:T	TF	3	1	133756878	1	1	0	0	0	0	NONE	C	T	5023	0.0937512	0.000149315	1.38241	0.248597	22.3688	16.1811	2.68487e-08	26789	133756878	exonic
Thalamus (left)	chr9:32457191:T:C	DDX58	9	1	32457191	1	0	0	1	0	0	NONE	T	C	4311	0.0804621	0.000821233	0.659169	0.119069	46.4946	70.5352	3.09381e-08	26789	32457191	exonic
Hippocampus (right)	chr17:44911695:C:T	GFAP	17	1	44911695	2	0	0	2	0	0	NONE	C	T	2249	0.0419762	7.46575e-05	0.793996	0.143908	38.3399	48.2872	3.4405e-08	26789	44911695	exonic
Substantia nigra (left)	chr3:133756878:C:T	TF	3	1	133756878	1	1	0	0	0	0	NONE	C	T	5023	0.0937512	0.000149315	1.35111	0.244945	22.5191	16.6672	3.46883e-08	26789	133756878	exonic
Caudate (right)	chr3:133756878:C:T	TF	3	1	133756878	1	1	0	0	0	0	NONE	C	T	5023	0.0937512	0.000149315	1.0934	0.198309	27.8031	25.4281	3.51528e-08	26789	133756878	exonic
Caudate (left)	chr4:101918130:G:A	BANK1	4	1	101918130	1	0	0	0	0	1	NONE	G	A	19338	0.360932	0.00447945	0.678988	0.123575	44.4632	65.4845	3.91726e-08	26789	101918130	exonic
Accumbens (left)	chr12:50961020:C:T	HIGD1C	12	1	50961020	2	0	1	1	0	0	NONE	C	T	8053	0.150304	0.00149315	-0.690415	0.125744	-43.6656	63.2453	4.00431e-08	26789	50961020	exonic
Dentate (right)	chr2:33539109:A:G	RASGRP3	2	1	33539109	1	0	0	1	0	0	NONE	A	G	2206	0.0411736	0.00291164	-2.60777	0.47625	-11.4974	4.40889	4.35973e-08	26789	33539109	exonic
Hippocampus (left)	chr6:26092913:G:A	HFE	6	1	26092913	11	10	1	0	0	0	NONE	G	A	4150	0.0774572	0.000186644	0.58062	0.106086	51.5914	88.8556	4.42187e-08	26789	26092913	exonic

## Sheet: Supp Data 8 common without
Supplementary Data 8. Genes mapped to common variants that associated regional QSM in replication study
P values shown are uncorrected and two-sided.
brain_region	Gene.refGene	CHR	POS	MarkerID	Allele1	Allele2	AC_Allele2	AF_Allele2	MissingRate	BETA	SE	Tstat	var	p.value	N	End	Ref	Alt	Func.refGene
Pallidum (left)	SLC39A8	4	102267552	chr4:102267552:C:T	C	T	398	0.0654821	0.000658111	7.53873	0.912222	9.05936	1.20171	1.40703e-16	3039	102267552	C	T	exonic
Caudate (right)	SLC39A8	4	102267552	chr4:102267552:C:T	C	T	398	0.0654821	0.000658111	5.4696	0.695351	11.3122	2.0682	3.66282e-15	3039	102267552	C	T	exonic
Caudate (left)	SLC39A8	4	102267552	chr4:102267552:C:T	C	T	398	0.0654821	0.000658111	5.48838	0.710749	10.8645	1.97955	1.1455e-14	3039	102267552	C	T	exonic
Pallidum (right)	SLC39A8	4	102267552	chr4:102267552:C:T	C	T	398	0.0654821	0.000658111	6.81231	0.917359	8.09497	1.18829	1.11936e-13	3039	102267552	C	T	exonic
Globus pallidus externa (left)	SLC39A12	10	17953382	chr10:17953382:A:G	A	G	1847	0.303883	0	-2.568	0.372397	-18.5175	7.21086	5.35407e-12	3039	17953382	A	G	exonic
Substantia nigra (right)	SLC39A8	4	102267552	chr4:102267552:C:T	C	T	398	0.0654821	0.000658111	5.73286	0.849473	7.9446	1.3858	1.49155e-11	3039	102267552	C	T	exonic
Putamen (left)	HFE	6	26092913	chr6:26092913:G:A	G	A	474	0.0779862	0	5.21406	0.777969	8.61492	1.65225	2.05387e-11	3039	26092913	G	A	exonic
Putamen (right)	HFE	6	26092913	chr6:26092913:G:A	G	A	474	0.0779862	0	4.96705	0.746526	8.91269	1.79436	2.86094e-11	3039	26092913	G	A	exonic
Dentate (right)	HFE	6	26092913	chr6:26092913:G:A	G	A	474	0.0779862	0	6.2856	0.984584	6.48397	1.03156	1.72507e-10	3039	26092913	G	A	exonic
Substantia nigra (left)	SLC39A8	4	102267552	chr4:102267552:C:T	C	T	398	0.0654821	0.000658111	5.41353	0.85393	7.42396	1.37137	2.30442e-10	3039	102267552	C	T	exonic
Globus pallidus interna (left)	SLC39A8	4	102267552	chr4:102267552:C:T	C	T	398	0.0654821	0.000658111	5.14886	0.824812	7.56835	1.46991	4.30738e-10	3039	102267552	C	T	exonic
Globus pallidus externa (right)	SLC39A12	10	17953382	chr10:17953382:A:G	A	G	1847	0.303883	0	-2.33067	0.375711	-16.511	7.08421	5.52713e-10	3039	17953382	A	G	exonic
Dentate (left)	SLC39A12	10	17953382	chr10:17953382:A:G	A	G	1847	0.303883	0	-3.07259	0.514534	-11.6058	3.77721	2.34934e-09	3039	17953382	A	G	exonic
Caudate (left)	HFE	6	26092913	chr6:26092913:G:A	G	A	474	0.0779862	0	3.81919	0.648614	9.07819	2.37699	3.90332e-09	3039	26092913	G	A	exonic
Dentate (left)	HFE	6	26092913	chr6:26092913:G:A	G	A	474	0.0779862	0	5.13667	0.897175	6.38156	1.24235	1.03201e-08	3039	26092913	G	A	exonic
Pallidum (left)	SLC39A12	10	17953382	chr10:17953382:A:G	A	G	1847	0.303883	0	-2.76754	0.484783	-11.776	4.25505	1.13767e-08	3039	17953382	A	G	exonic
Dentate (right)	SLC39A12	10	17953382	chr10:17953382:A:G	A	G	1847	0.303883	0	-3.18659	0.562573	-10.0686	3.15968	1.47617e-08	3039	17953382	A	G	exonic
Globus pallidus interna (right)	SLC39A8	4	102267552	chr4:102267552:C:T	C	T	398	0.0654821	0.000658111	4.32614	0.80807	6.62525	1.53145	8.61887e-08	3039	102267552	C	T	exonic
Putamen (left)	TF	3	133756878	chr3:133756878:C:T	C	T	573	0.0942744	0	3.51824	0.706202	7.05453	2.00513	6.29566e-07	3039	133756878	C	T	exonic
Globus pallidus externa (left)	SLC39A8	4	102267552	chr4:102267552:C:T	C	T	398	0.0654821	0.000658111	3.39334	0.696434	6.99628	2.06177	1.10224e-06	3039	102267552	C	T	exonic
Caudate (right)	HFE	6	26092913	chr6:26092913:G:A	G	A	474	0.0779862	0	3.08081	0.638309	7.56142	2.45436	1.38936e-06	3039	26092913	G	A	exonic
Putamen (right)	MLX	17	42570011	chr17:42570011:A:G	A	G	1680	0.276407	0.000658111	2.15922	0.453267	10.5097	4.86735	1.90093e-06	3039	42570011	A	G	exonic
Putamen (right)	TF	3	133756878	chr3:133756878:C:T	C	T	573	0.0942744	0	3.22574	0.681785	6.93959	2.15132	2.23075e-06	3039	133756878	C	T	exonic
Putamen (right)	SLC39A12	10	17953382	chr10:17953382:A:G	A	G	1847	0.303883	0	-2.02425	0.428606	-11.0191	5.44357	2.32538e-06	3039	17953382	A	G	exonic
Red nucleus (left)	HFE	6	26092913	chr6:26092913:G:A	G	A	474	0.0779862	0	4.65485	0.992655	4.72399	1.01485	2.74146e-06	3039	26092913	G	A	exonic
Putamen (left)	SLC39A12	10	17953382	chr10:17953382:A:G	A	G	1847	0.303883	0	-2.05292	0.442815	-10.4695	5.09981	3.55118e-06	3039	17953382	A	G	exonic
Globus pallidus externa (right)	SLC39A8	4	102267552	chr4:102267552:C:T	C	T	398	0.0654821	0.000658111	3.28829	0.70994	6.52419	1.98407	3.62526e-06	3039	102267552	C	T	exonic
Putamen (left)	MLX	17	42570011	chr17:42570011:A:G	A	G	1680	0.276407	0.000658111	2.13585	0.474339	9.4928	4.4445	6.70634e-06	3039	42570011	A	G	exonic
Red nucleus (right)	HFE	6	26092913	chr6:26092913:G:A	G	A	474	0.0779862	0	4.39842	1.04694	4.01288	0.912347	2.65469e-05	3039	26092913	G	A	exonic
Hippocampus (right)	HFE	6	26092913	chr6:26092913:G:A	G	A	474	0.0779862	0	1.27294	0.304545	13.7248	10.7819	2.91749e-05	3039	26092913	G	A	exonic
Caudate (left)	MLX	17	42570011	chr17:42570011:A:G	A	G	1680	0.276407	0.000658111	1.63582	0.394666	10.5022	6.4201	3.40054e-05	3039	42570011	A	G	exonic
Caudate (left)	SLC39A12	10	17978060	chr10:17978060:G:A	A	G	2200	0.361961	0.00559395	1.45745	0.357177	11.4242	7.83849	4.49434e-05	3039	17978060	A	G	exonic
Pallidum (right)	SLC39A12	10	17953382	chr10:17953382:A:G	A	G	1847	0.303883	0	-1.9828	0.4867	-8.3706	4.2216	4.6218e-05	3039	17953382	A	G	exonic
Caudate (right)	SLC39A12	10	17953375	chr10:17953375:T:C	C	T	472	0.0776571	0	-2.44481	0.628069	-6.1977	2.53504	9.91823e-05	3039	17953375	C	T	exonic
Thalamus (right)	GFAP	17	44911695	chr17:44911695:C:T	C	T	238	0.0391576	0	1.97198	0.517226	7.37127	3.738	0.000137505	3039	44911695	C	T	exonic
Red nucleus (right)	TMPRSS6	22	37066886	chr22:37066886:G:A	G	A	2415	0.397335	0	2.12723	0.566293	6.63333	3.1183	0.000172368	3039	37066886	G	A	exonic
Caudate (right)	MLX	17	42570011	chr17:42570011:A:G	A	G	1680	0.276407	0.000658111	1.40631	0.383881	9.54306	6.78589	0.00024889	3039	42570011	A	G	exonic
Thalamus (left)	GFAP	17	44911695	chr17:44911695:C:T	C	T	238	0.0391576	0	1.80804	0.496746	7.32719	4.05257	0.000272897	3039	44911695	C	T	exonic
Hippocampus (left)	HFE	6	26092913	chr6:26092913:G:A	G	A	474	0.0779862	0	1.10638	0.304044	11.9683	10.8175	0.000273818	3039	26092913	G	A	exonic
Accumbens (right)	SLC39A8	4	102267552	chr4:102267552:C:T	C	T	398	0.0654821	0.000658111	-2.1957	0.604035	-6.01796	2.74079	0.000277917	3039	102267552	C	T	exonic
Pallidum (right)	GAL3ST1	22	30557308	chr22:30557308:C:T	C	T	1859	0.305857	0.00230339	1.75733	0.487278	7.40117	4.21159	0.000310439	3039	30557308	C	T	exonic
Red nucleus (right)	TF	3	133756878	chr3:133756878:C:T	C	T	573	0.0942744	0	3.27501	0.950039	3.62852	1.10794	0.000566346	3039	133756878	C	T	exonic
Thalamus (left)	DDX58	9	32457191	chr9:32457191:T:C	T	C	481	0.0791379	0.00197433	1.22154	0.355969	9.64016	7.8918	0.00060004	3039	32457191	T	C	exonic
Red nucleus (left)	TF	3	133756878	chr3:133756878:C:T	C	T	573	0.0942744	0	3.07234	0.911354	3.6991	1.204	0.000748451	3039	133756878	C	T	exonic
Subthalamic nucleus (left)	SLC39A8	4	102267552	chr4:102267552:C:T	C	T	398	0.0654821	0.000658111	4.26531	1.27728	2.61443	0.612951	0.000839705	3039	102267552	C	T	exonic
Putamen (left)	SLC39A12	10	17953375	chr10:17953375:T:C	C	T	472	0.0776571	0	-2.55271	0.765572	-4.35541	1.70619	0.000854899	3039	17953375	C	T	exonic
Pallidum (left)	SLC39A12	10	17981412	chr10:17981412:A:G	A	G	196	0.0322474	0	-4.17441	1.26998	-2.58821	0.620018	0.00101267	3039	17981412	A	G	exonic
Thalamus (right)	HFE	6	26092913	chr6:26092913:G:A	G	A	474	0.0779862	0	1.22495	0.375224	8.70033	7.10262	0.0010963	3039	26092913	G	A	exonic
Thalamus (left)	BEST1	11	61963081	chr11:61963081:T:C	T	C	1379	0.226884	0	-0.728671	0.22425	-14.49	19.8855	0.00115659	3039	61963081	T	C	exonic
Globus pallidus externa (left)	SLC39A12	10	17981412	chr10:17981412:A:G	A	G	196	0.0322474	0	-3.10345	0.975553	-3.26094	1.05075	0.00146657	3039	17981412	A	G	exonic
Dentate (left)	TF	3	133756878	chr3:133756878:C:T	C	T	573	0.0942744	0	2.54109	0.806917	3.90268	1.53583	0.00163753	3039	133756878	C	T	exonic
Putamen (right)	MLXIPL	7	73596424	chr7:73596424:C:T	C	T	457	0.0751892	0.000329056	2.34985	0.772713	3.93554	1.6748	0.00235759	3039	73596424	C	T	exonic
Thalamus (left)	HFE	6	26092913	chr6:26092913:G:A	G	A	474	0.0779862	0	1.06073	0.355285	8.40334	7.92223	0.00283043	3039	26092913	G	A	exonic
Substantia nigra (right)	SLC39A12	10	17953382	chr10:17953382:A:G	A	G	1847	0.303883	0	-1.34663	0.453804	-6.53901	4.85583	0.003003	3039	17953382	A	G	exonic
Substantia nigra (left)	SLC39A12	10	17953382	chr10:17953382:A:G	A	G	1847	0.303883	0	-1.33601	0.454172	-6.47691	4.84796	0.00326488	3039	17953382	A	G	exonic
Pallidum (right)	SLC39A12	10	17981412	chr10:17981412:A:G	A	G	196	0.0322474	0	-3.74719	1.27501	-2.30504	0.615139	0.00329326	3039	17981412	A	G	exonic
Hippocampus (right)	GFAP	17	44911695	chr17:44911695:C:T	C	T	238	0.0391576	0	1.21565	0.415348	7.04666	5.79662	0.00342447	3039	44911695	C	T	exonic
Dentate (right)	RASGRP3	2	33539109	chr2:33539109:A:G	A	G	242	0.0398157	0.000987167	-3.88473	1.33949	-2.16513	0.557343	0.00372971	3039	33539109	A	G	exonic
Putamen (right)	SLC39A12	10	17953375	chr10:17953375:T:C	C	T	472	0.0776571	0	-2.13771	0.741005	-3.8932	1.8212	0.00391558	3039	17953375	C	T	exonic
Accumbens (left)	SLC39A8	4	102267552	chr4:102267552:C:T	C	T	398	0.0654821	0.000658111	-1.49043	0.523493	-5.43866	3.64904	0.004412	3039	102267552	C	T	exonic
Substantia nigra (right)	TF	3	133756878	chr3:133756878:C:T	C	T	573	0.0942744	0	1.98986	0.714226	3.90078	1.96033	0.00533564	3039	133756878	C	T	exonic
Dentate (left)	RASGRP3	2	33539109	chr2:33539109:A:G	A	G	242	0.0398157	0.000987167	-3.25804	1.20484	-2.24439	0.688878	0.00684837	3039	33539109	A	G	exonic
Caudate (left)	MLXIPL	7	73596424	chr7:73596424:C:T	C	T	457	0.0751892	0.000329056	1.77605	0.664219	4.02562	2.26661	0.00749766	3039	73596424	C	T	exonic
Putamen (left)	MLXIPL	7	73596424	chr7:73596424:C:T	C	T	457	0.0751892	0.000329056	2.13539	0.800267	3.33432	1.56146	0.00762253	3039	73596424	C	T	exonic
Thalamus (right)	BEST1	11	61963081	chr11:61963081:T:C	T	C	1379	0.226884	0	-0.626252	0.234705	-11.3685	18.1533	0.0076248	3039	61963081	T	C	exonic
Globus pallidus interna (right)	SLC39A12	10	17953382	chr10:17953382:A:G	A	G	1847	0.303883	0	-1.1539	0.432964	-6.1555	5.33453	0.00769628	3039	17953382	A	G	exonic
Substantia nigra (left)	TF	3	133756878	chr3:133756878:C:T	C	T	573	0.0942744	0	1.8863	0.711439	3.7268	1.97572	0.00801613	3039	133756878	C	T	exonic
Globus pallidus externa (right)	SLC39A12	10	17981412	chr10:17981412:A:G	A	G	196	0.0322474	0	-2.60356	0.98423	-2.68767	1.0323	0.00816231	3039	17981412	A	G	exonic
Dentate (left)	HFE	6	26090951	chr6:26090951:C:G	C	G	899	0.14791	0.00197433	1.79004	0.682255	3.84564	2.14836	0.00869783	3039	26090951	C	G	exonic
Dentate (right)	TF	3	133756878	chr3:133756878:C:T	C	T	573	0.0942744	0	2.32326	0.887908	2.94688	1.26842	0.00888206	3039	133756878	C	T	exonic
Caudate (right)	MLXIPL	7	73596424	chr7:73596424:C:T	C	T	457	0.0751892	0.000329056	1.6625	0.647655	3.96345	2.38404	0.0102598	3039	73596424	C	T	exonic
Caudate (right)	SLC39A12	10	17981412	chr10:17981412:A:G	A	G	196	0.0322474	0	-2.43509	0.95168	-2.68864	1.10413	0.0105057	3039	17981412	A	G	exonic
Putamen (right)	HFE	6	26090951	chr6:26090951:C:G	C	G	899	0.14791	0.00197433	1.4127	0.567679	4.38374	3.10309	0.0128262	3039	26090951	C	G	exonic
Substantia nigra (left)	HFE	6	26092913	chr6:26092913:G:A	G	A	474	0.0779862	0	1.95122	0.785656	3.16112	1.62008	0.0130078	3039	26092913	G	A	exonic
Globus pallidus interna (left)	SLC39A12	10	17953382	chr10:17953382:A:G	A	G	1847	0.303883	0	-1.0842	0.439454	-5.61413	5.17813	0.0136192	3039	17953382	A	G	exonic
Hippocampus (right)	BEST1	11	61963081	chr11:61963081:T:C	T	C	1379	0.226884	0	-0.469917	0.191578	-12.8036	27.2465	0.0141716	3039	61963081	T	C	exonic
Dentate (left)	TF	3	133768114	chr3:133768114:G:C	G	C	1575	0.259131	0.00263244	-1.29149	0.538217	-4.45838	3.45211	0.0164141	3039	133768114	G	C	exonic
Caudate (left)	SLC39A12	10	17981412	chr10:17981412:A:G	A	G	196	0.0322474	0	-2.32409	0.974668	-2.44647	1.05266	0.0171027	3039	17981412	A	G	exonic
Globus pallidus externa (right)	HFE	6	26092913	chr6:26092913:G:A	G	A	474	0.0779862	0	1.54926	0.654904	3.61218	2.33155	0.0179994	3039	26092913	G	A	exonic
Putamen (left)	HFE	6	26090951	chr6:26090951:C:G	C	G	899	0.14791	0.00197433	1.39236	0.591595	3.97836	2.85727	0.0185938	3039	26090951	C	G	exonic
Red nucleus (left)	EHBP1	2	62949004	chr2:62949004:A:C	A	C	871	0.143304	0.00131622	1.78094	0.760214	3.08161	1.73033	0.0191458	3039	62949004	A	C	exonic
Caudate (right)	TF	3	133756878	chr3:133756878:C:T	C	T	573	0.0942744	0	1.34944	0.577201	4.05042	3.00156	0.0193923	3039	133756878	C	T	exonic
Dentate (right)	TF	3	133775510	chr3:133775510:C:T	C	T	985	0.16206	0.000987167	-1.61412	0.698146	-3.31164	2.05167	0.0207771	3039	133775510	C	T	exonic
Putamen (right)	SLC39A12	10	17981412	chr10:17981412:A:G	A	G	196	0.0322474	0	-2.55995	1.12279	-2.03066	0.793242	0.0226078	3039	17981412	A	G	exonic
Subthalamic nucleus (right)	SLC39A8	4	102267552	chr4:102267552:C:T	C	T	398	0.0654821	0.000658111	2.59689	1.14592	1.97764	0.761544	0.0234384	3039	102267552	C	T	exonic
Globus pallidus externa (right)	MLX	17	42570011	chr17:42570011:A:G	A	G	1680	0.276407	0.000658111	0.882959	0.401822	5.46856	6.19345	0.0279927	3039	42570011	A	G	exonic
Globus pallidus interna (right)	SLC39A12	10	17981412	chr10:17981412:A:G	A	G	196	0.0322474	0	-2.47508	1.1342	-1.92401	0.777353	0.0290934	3039	17981412	A	G	exonic
Putamen (left)	SLC39A12	10	17981412	chr10:17981412:A:G	A	G	196	0.0322474	0	-2.39876	1.16001	-1.78263	0.74315	0.0386518	3039	17981412	A	G	exonic
Caudate (left)	HFE	6	26090951	chr6:26090951:C:G	C	G	899	0.14791	0.00197433	0.983986	0.493226	4.0448	4.11063	0.0460428	3039	26090951	C	G	exonic
Globus pallidus interna (left)	SLC39A12	10	17981412	chr10:17981412:A:G	A	G	196	0.0322474	0	-2.15893	1.15121	-1.62903	0.754555	0.0607437	3039	17981412	A	G	exonic
Dentate (left)	TF	3	133775510	chr3:133775510:C:T	C	T	985	0.16206	0.000987167	-1.16341	0.634469	-2.89009	2.48416	0.0667029	3039	133775510	C	T	exonic
Dentate (right)	HFE	6	26090951	chr6:26090951:C:G	C	G	899	0.14791	0.00197433	1.35802	0.748722	2.42251	1.78385	0.0697103	3039	26090951	C	G	exonic
Red nucleus (right)	HFE	6	26090951	chr6:26090951:C:G	C	G	899	0.14791	0.00197433	1.35423	0.796128	2.13661	1.57774	0.0889395	3039	26090951	C	G	exonic
Putamen (right)	DBI	2	119367482	chr2:119367482:C:T	C	T	1292	0.21257	0	-0.801815	0.484173	-3.42037	4.26578	0.0977118	3039	119367482	C	T	exonic
Putamen (left)	DBI	2	119367482	chr2:119367482:C:T	C	T	1292	0.21257	0	-0.829048	0.506323	-3.23388	3.90071	0.101549	3039	119367482	C	T	exonic
Red nucleus (right)	EHBP1	2	62949004	chr2:62949004:A:C	A	C	871	0.143304	0.00131622	1.2645	0.786566	2.04384	1.61633	0.107919	3039	62949004	A	C	exonic
Accumbens (left)	HIGD1C	12	50961020	chr12:50961020:C:T	C	T	906	0.149062	0.00131622	-0.535612	0.356251	-4.22025	7.8793	0.132719	3039	50961020	C	T	exonic
Caudate (right)	HFE	6	26090951	chr6:26090951:C:G	C	G	899	0.14791	0.00197433	0.679638	0.485396	2.8846	4.24432	0.161461	3039	26090951	C	G	exonic
Red nucleus (left)	BEST1	11	61963081	chr11:61963081:T:C	T	C	1379	0.226884	0	-0.854754	0.623904	-2.19587	2.569	0.170684	3039	61963081	T	C	exonic
Caudate (left)	BANK1	4	101918130	chr4:101918130:G:A	G	A	2196	0.361303	0.00230339	0.462035	0.365347	3.4615	7.49185	0.205998	3039	101918130	G	A	exonic
Caudate (right)	BANK1	4	101918130	chr4:101918130:G:A	G	A	2196	0.361303	0.00230339	0.418613	0.35743	3.27665	7.8274	0.241529	3039	101918130	G	A	exonic
Substantia nigra (right)	HFE	6	26092913	chr6:26092913:G:A	G	A	474	0.0779862	0	0.811374	0.777477	1.34229	1.65434	0.296671	3039	26092913	G	A	exonic
Red nucleus (left)	SLC39A8	4	102267552	chr4:102267552:C:T	C	T	398	0.0654821	0.000658111	-0.889784	1.0799	-0.762993	0.857504	0.409966	3039	102267552	C	T	exonic
Red nucleus (right)	SLC39A14	8	22404808	chr8:22404808:T:C	T	C	2819	0.463804	0.00329056	0.334138	0.564286	1.04936	3.14052	0.553755	3039	22404808	T	C	exonic
Subthalamic nucleus (left)	TF	3	133775510	chr3:133775510:C:T	C	T	985	0.16206	0.000987167	-0.0723296	0.852522	-0.0995187	1.37591	0.932387	3039	133775510	C	T	exonic

## Sheet: Supp Data 9 GWAS disease
Supplementary Data 9. Identified gene for brain iron that have previously been reported in GWAS of any traits listed in the GWAS catalog.
Gene	Trait	Study	Link	InitialN	p value (Variant)
SHANK1	Insomnia	Genome-wide meta-analysis of insomnia prioritizes genes associated with metabolic and psychiatric pathways.	https://pubmed.ncbi.nlm.nih.gov/35835914/	593,724 European ancestry cases, 1,771,286 European ancestry controls	2e-08
STAB1	Cognition	A general dimension of genetic sharing across diverse cognitive traits inferred from molecular data.	https://pubmed.ncbi.nlm.nih.gov/32895543/	331,679 British ancestry individuals	5e-11
STAB1	Cognition	Gene discovery and polygenic prediction from a genome-wide association study of educational attainment in 1.1 million individuals.	https://pubmed.ncbi.nlm.nih.gov/30038396/	257,841 European ancestry individuals	1e-10
STAB1	Cognition	Investigating the genetic architecture of noncognitive skills using GWAS-by-subtraction.	https://pubmed.ncbi.nlm.nih.gov/33414549/	257,700 European ancestry individuals	2e-10
STAB1	Worrier / anxious feelings	Meta-analysis of genome-wide association studies for neuroticism in 449,484 individuals identifies novel genetic loci and pathways.	https://pubmed.ncbi.nlm.nih.gov/29942085/	348,219 European ancestry individuals	2e-09
STAB1	Depressive symptoms	Multivariate genome-wide analyses of the well-being spectrum	https://pubmed.ncbi.nlm.nih.gov/30643256/	1,067,913 European ancestry individuals	3e-10
VCAM1	Multiple sclerosis	Genetic risk and a primary role for cell-mediated immune mechanisms in multiple sclerosis.	https://pubmed.ncbi.nlm.nih.gov/21833088/	9,772 European ancestry cases, 16,849 European ancestry controls	4e-08
VCAM1	Multiple sclerosis	Analysis of immune-related loci identifies 48 new susceptibility variants for multiple sclerosis.	https://pubmed.ncbi.nlm.nih.gov/24076602/	14,498 European ancestry cases, 24,091 European ancestry controls	2e-16
VCAM1	Schizophrenia	Mapping genomic loci implicates genes and synaptic biology in schizophrenia.	https://pubmed.ncbi.nlm.nih.gov/35396580/	53,386 European ancestry cases, 77,258 European ancestry controls, 14,004 East Asian ancestry cases, 16,757 East Asian ancestry controls, 6,152 African American cases, 3,918 African American controls, 1,234 Latino cases, 3,090 Latino controls	2e-06
TERT	Multiple sclerosis	Multiple sclerosis genomic map implicates peripheral immune cells and microglia in susceptibility.	https://pubmed.ncbi.nlm.nih.gov/31604244/	14,802 European and unknown ancestry cases, 26,703 European and unknown ancestry controls	7e-07
CALCRL	Alzheimer’s disease polygenic risk score	Genome-wide association of polygenic risk extremes for Alzheimer's disease in the UK Biobank.	https://pubmed.ncbi.nlm.nih.gov/35589863/	18,892 European ancestry high risk individuals, 18,892 European ancestry low risk individuals	3e-11
FTH1	bipolar disorder, schizophrenia, sex interaction measurement, unipolar depression	Sex-Dependent Shared and Nonshared Genetic Architecture Across Mood and Psychotic Disorders.	https://pubmed.ncbi.nlm.nih.gov/34099189/	31,567 European ancestry schizophrenia cases,19,924 European ancestry bipolar disorder cases, 15,970 European ancestry major depressive disorder cases, 93,025 European ancestry controls, 1,836 East Asian ancestry schizophrenia cases, 3,383 East Asian ancestry controls	3e-06
GPR61	bipolar disorder, schizophrenia, sex interaction measurement, unipolar depression	Sex-Dependent Shared and Nonshared Genetic Architecture Across Mood and Psychotic Disorders.	https://pubmed.ncbi.nlm.nih.gov/34099189/	31,567 European ancestry schizophrenia cases,19,924 European ancestry bipolar disorder cases, 15,970 European ancestry major depressive disorder cases, 93,025 European ancestry controls, 1,836 East Asian ancestry schizophrenia cases, 3,383 East Asian ancestry controls	4e-07
SUCLG2	self reported educational attainment	Gene discovery and polygenic prediction from a genome-wide association study of educational attainment in 1.1 million individuals.	https://pubmed.ncbi.nlm.nih.gov/30038396/	1,311,438 European ancestry individuals	5e-09
SUCLG2	beta-amyloid 1-42 measurement	SUCLG2 identified as both a determinator of CSF Aβ1-42 levels and an attenuator of cognitive decline in Alzheimer's disease.	https://pubmed.ncbi.nlm.nih.gov/25027320/	363 European ancestry individuals	3e-12
POU6F2	educational attainment	Gene discovery and polygenic prediction from a genome-wide association study of educational attainment in 1.1 million individuals.	https://pubmed.ncbi.nlm.nih.gov/30038396/	1,311,438 European ancestry individuals	9e-15
POU6F2	Educational attainment (years of education)	Genome-wide association study identifies 74 loci associated with educational attainment.	https://pubmed.ncbi.nlm.nih.gov/27225129/	1,131,881 European ancestry individuals	4e-13
POU6F2	Educational attainment	Polygenic prediction of educational attainment within and between families from genome-wide association analyses in 3 million individuals.	https://pubmed.ncbi.nlm.nih.gov/35361970/	3,037,499 European ancestry individuals	5e-21
POU6F2	intelligence	A combined analysis of genetically correlated traits identifies 187 loci and a role for neurogenesis and myelination in intelligence.	https://pubmed.ncbi.nlm.nih.gov/29326435/	120,934 British ancestry individuals	1e-08
POU6F2	General cognitive ability	Study of 300,486 individuals identifies 148 independent genetic loci influencing general cognitive function.	https://pubmed.ncbi.nlm.nih.gov/29844566/	300,486 European ancestry individuals	4e-07
POU6F2	insomnia	Genome-wide meta-analysis of insomnia prioritizes genes associated with metabolic and psychiatric pathways.	https://pubmed.ncbi.nlm.nih.gov/35835914/	593,724 European ancestry cases, 1,771,286 European ancestry controls	3e-08
POU6F2	Personality traits or cognitive traits	Multivariate genetic analysis of personality and cognitive traits reveals abundant pleiotropy.	https://pubmed.ncbi.nlm.nih.gov/30038396/	337,125 British ancestry individuals	2e-08
POU6F2	Cognitive performance	Gene discovery and polygenic prediction from a genome-wide association study of educational attainment in 1.1 million individuals.	https://pubmed.ncbi.nlm.nih.gov/30038396/	402,382 European ancestry individuals	3e-09
HFE	Schizophrenia	Common schizophrenia alleles are enriched in mutation-intolerant genes and in regions under strong background selection	https://pubmed.ncbi.nlm.nih.gov/29483656/	11,260 cases and 24,542 controls	7.01e-15
HFE	Schizophrenia	Genome-Wide Association Study Detected Novel Susceptibility Genes for Schizophrenia and Shared Trans-Populations/Diseases Genetic Effect	https://pubmed.ncbi.nlm.nih.gov/30285260/	14,023 East Asian ancestry cases, 33,640 European ancestry cases, 31,505 East Asian ancestry controls, 43,456 European ancestry controls	6e-10
HFE	Cognitive performance	Gene discovery and polygenic prediction from a genome-wide association study of educational attainment in 1.1 million individuals.	https://pubmed.ncbi.nlm.nih.gov/30038396/	257,841 European ancestry individuals	1e-08
HFE	Worry	Meta-analysis of genome-wide association studies for neuroticism in 449,484 individuals identifies novel genetic loci and pathways.	https://pubmed.ncbi.nlm.nih.gov/29942085/	348,219 European ancestry individuals	3e-08
SLC39A8	Schizophrenia (MTAG)	Multi-trait analysis for genome-wide association study of five psychiatric disorders.	https://pubmed.ncbi.nlm.nih.gov/32606422/	67,764 individuals	8e-11
SLC39A8	Schizophrenia	Role of the Gut-Brain Axis in the Shared Genetic Etiology Between Gastrointestinal Tract Diseases and Psychiatric Disorders: A Genome-Wide Pleiotropic Analysis.	https://pubmed.ncbi.nlm.nih.gov/36753304/	54,854 European ancestry gastroesophageal reflux disease cases, 40,675 European ancestry schizophrenia cases, 466,116 European ancestry controls	2e-14
SLC39A8	Insomnia	Genome-wide meta-analysis of insomnia prioritizes genes associated with metabolic and psychiatric pathways.	https://pubmed.ncbi.nlm.nih.gov/35835914/	390,751 European ancestry female cases, 1,018,386 European ancestry female controls	1e-17
SLC39A8	Bipolar disorder (MTAG)	Multi-trait analysis for genome-wide association study of five psychiatric disorders.	https://pubmed.ncbi.nlm.nih.gov/32606422/	65,682 individuals	1e-08
SLC39A8	Bipolar disorder (MTAG)	Integrative analysis of genome-wide association studies identifies novel loci associated with neuropsychiatric disorders.	https://pubmed.ncbi.nlm.nih.gov/33479212/	20,352 European ancestry cases, 31,358 European ancestry controls	2e-08
SLC39A8	Parkinson's disease	Genome-wide Association Analysis of Parkinson's Disease and Schizophrenia Reveals Shared Genetic Architecture and Identifies Novel Risk Loci.	https://pubmed.ncbi.nlm.nih.gov/32201043/	20,184 European ancestry cases, 397,324 European ancestry	7e-08
SLC39A8	Alzheimer disease and age of onset	Family-based association analyses of imputed genotypes reveal genome-wide significant association of Alzheimer's disease with OSBPL6, PTPRG, and PDCL3.	https://pubmed.ncbi.nlm.nih.gov/26830138/	2,478 European ancestry cases, 979 ancestry controls both from the same 1,070 families	2e-07
GFAP	Cognitive function	Genetic contributions to variation in general cognitive function: a meta-analysis of genome-wide association studies in the CHARGE consortium (N=53949).	https://pubmed.ncbi.nlm.nih.gov/25644384/	51,719 European ancestry individuals, 1,473 Erasmus Rucphen (founder/genetic isolate) individuals, 327 Korculan (founder/genetic isolate) individuals, 430 Orcadian (founder/genetic isolate) individuals	5e-06
GAL3ST1	Schizophrenia	Genome wide association study identifies four loci for early onset schizophrenia.	https://pubmed.ncbi.nlm.nih.gov/33907183/	1,256 Han Chinese ancestry cases, 2,661 Han Chinese	1e-07
SLC25A37	Depression	Molecular Genetic Analysis Subdivided by Adversity Exposure Suggests Etiologic Heterogeneity in Major Depression.	https://pubmed.ncbi.nlm.nih.gov/29495898/	4,785 Han Chinese ancestry cases, 4,814 Han Chinese ancestry controls	2e-06
SLC39A14	Educational attainment	Polygenic prediction of educational attainment within and between families from genome-wide association analyses in 3 million individuals.	https://pubmed.ncbi.nlm.nih.gov/35361970/	3,037,499 European ancestry individuals	2e-06
BANK1	Insomnia	Genome-wide meta-analysis of insomnia prioritizes genes associated with metabolic and psychiatric pathways.	https://pubmed.ncbi.nlm.nih.gov/35835914/	593,724 European ancestry cases, 1,771,286 European ancestry controls	9e-16
BANK1	Educational attainment	Polygenic prediction of educational attainment within and between families from genome-wide association analyses in 3 million individuals.	https://pubmed.ncbi.nlm.nih.gov/35361970/	3,037,499 European ancestry individuals	3e-12
BANK1	Schizophrenia	Mapping genomic loci implicates genes and synaptic biology in schizophrenia.	https://pubmed.ncbi.nlm.nih.gov/35396580/	53,386 European ancestry cases, 77,258 European ancestry controls, 14,004 East Asian ancestry cases, 16,757 East Asian ancestry controls, 6,152 African American cases, 3,918 African American controls, 1,234 Latino cases, 3,090 Latino controls	4e-06
BANK1	Alzheimer's disease	Ethnic and trans-ethnic genome-wide association studies identify new loci influencing Japanese Alzheimer's disease risk	https://pubmed.ncbi.nlm.nih.gov/33654092/	3962 AD cases and 4074 controls	4e-06
BANK1	Alzheimer disease and age of onset	Family-based association analyses of imputed genotypes reveal genome-wide significant association of Alzheimer's disease with OSBPL6, PTPRG, and PDCL3.	https://pubmed.ncbi.nlm.nih.gov/26830138/	2,478 European ancestry cases, 979 ancestry controls both from the same 1,070 families	2e-07

## Sheet: Supp Data 10 Enrich
Supplementary Data 10. Gene set enrichment analysis of significant genes using Gene Ontology and KEGG Ontology database
Category	GeneSet	N_genes	N_overlap	p	adjP	genes
Curated_gene_sets	WP_FERROPTOSIS	63	5	3.0437e-08	0.000197688	SLC40A1:TF:SLC39A8:SLC39A14:FTH1
Curated_gene_sets	WP_IRON_METABOLISM_IN_PLACENTA	12	3	5.96617e-07	0.00193751	SLC40A1:TF:FTH1
Curated_gene_sets	REACTOME_IRON_UPTAKE_AND_TRANSPORT	57	4	1.3483e-06	0.00291908	SLC40A1:TF:HFE:FTH1
Curated_gene_sets	REACTOME_METAL_ION_SLC_TRANSPORTERS	24	3	5.42421e-06	0.00880756	SLC40A1:SLC39A8:SLC39A14
Curated_gene_sets	COLIN_PILOCYTIC_ASTROCYTOMA_VS_GLIOBLASTOMA_UP	33	3	1.44924e-05	0.0188257	TF:FTH1:GFAP
Curated_gene_sets	WP_ZINC_HOMEOSTASIS	37	3	2.05576e-05	0.0222536	SLC39A8:SLC39A14:SLC39A12
Curated_gene_sets	LEIN_ASTROCYTE_MARKERS	41	3	2.80928e-05	0.0260661	DBI:STAB1:GFAP
Curated_gene_sets	WP_NRF2_PATHWAY	135	4	4.17128e-05	0.0303973	SLC39A8:SLC39A14:SLC39A12:FTH1
Curated_gene_sets	WP_HFE_EFFECT_ON_HEPCIDIN_PRODUCTION	7	2	4.21209e-05	0.0303973	HFE:TMPRSS6
Curated_gene_sets	REACTOME_TRANSPORT_OF_SMALL_MOLECULES	704	7	5.50724e-05	0.0331306	SLC40A1:TF:SLC39A8:HFE:SLC39A14:BEST1:FTH1
Curated_gene_sets	REACTOME_CHREBP_ACTIVATES_METABOLIC_GENE_EXPRESSION	8	2	5.61104e-05	0.0331306	MLXIPL:MLX
Curated_gene_sets	WP_NUCLEAR_RECEPTORS_METAPATHWAY	306	5	7.29369e-05	0.0394771	DBI:SLC39A8:SLC39A14:SLC39A12:FTH1
Curated_gene_sets	REACTOME_ZINC_INFLUX_INTO_CELLS_BY_THE_SLC39_GENE_FAMILY	10	2	9.00143e-05	0.0449725	SLC39A8:SLC39A14
Canonical_Pathways	WP_FERROPTOSIS	63	5	3.0437e-08	9.40503e-05	SLC40A1:TF:SLC39A8:SLC39A14:FTH1
Canonical_Pathways	WP_IRON_METABOLISM_IN_PLACENTA	12	3	5.96617e-07	0.000921774	SLC40A1:TF:FTH1
Canonical_Pathways	REACTOME_IRON_UPTAKE_AND_TRANSPORT	57	4	1.3483e-06	0.00138875	SLC40A1:TF:HFE:FTH1
Canonical_Pathways	REACTOME_METAL_ION_SLC_TRANSPORTERS	24	3	5.42421e-06	0.0041902	SLC40A1:SLC39A8:SLC39A14
Canonical_Pathways	WP_ZINC_HOMEOSTASIS	37	3	2.05576e-05	0.0127046	SLC39A8:SLC39A14:SLC39A12
Canonical_Pathways	WP_NRF2_PATHWAY	135	4	4.17128e-05	0.0185934	SLC39A8:SLC39A14:SLC39A12:FTH1
Canonical_Pathways	WP_HFE_EFFECT_ON_HEPCIDIN_PRODUCTION	7	2	4.21209e-05	0.0185934	HFE:TMPRSS6
Canonical_Pathways	REACTOME_TRANSPORT_OF_SMALL_MOLECULES	704	7	5.50724e-05	0.0192646	SLC40A1:TF:SLC39A8:HFE:SLC39A14:BEST1:FTH1
Canonical_Pathways	REACTOME_CHREBP_ACTIVATES_METABOLIC_GENE_EXPRESSION	8	2	5.61104e-05	0.0192646	MLXIPL:MLX
Canonical_Pathways	WP_NUCLEAR_RECEPTORS_METAPATHWAY	306	5	7.29369e-05	0.0225375	DBI:SLC39A8:SLC39A14:SLC39A12:FTH1
Canonical_Pathways	REACTOME_ZINC_INFLUX_INTO_CELLS_BY_THE_SLC39_GENE_FAMILY	10	2	9.00143e-05	0.0252858	SLC39A8:SLC39A14
Canonical_Pathways	WP_3Q29_COPY_NUMBER_VARIATION_SYNDROME	67	3	0.000123049	0.0316852	SLC40A1:TF:HFE
Canonical_Pathways	REACTOME_TRANSPORT_OF_BILE_SALTS_AND_ORGANIC_ACIDS_METAL_IONS_AND_AMINE_COMPOUNDS	80	3	0.00020835	0.0461481	SLC40A1:SLC39A8:SLC39A14
Canonical_Pathways	REACTOME_ZINC_TRANSPORTERS	15	2	0.000209085	0.0461481	SLC39A8:SLC39A14
Reactome	REACTOME_IRON_UPTAKE_AND_TRANSPORT	57	4	1.3483e-06	0.00223009	SLC40A1:TF:HFE:FTH1
Reactome	REACTOME_METAL_ION_SLC_TRANSPORTERS	24	3	5.42421e-06	0.00448582	SLC40A1:SLC39A8:SLC39A14
Reactome	REACTOME_TRANSPORT_OF_SMALL_MOLECULES	704	7	5.50724e-05	0.0232017	SLC40A1:TF:SLC39A8:HFE:SLC39A14:BEST1:FTH1
Reactome	REACTOME_CHREBP_ACTIVATES_METABOLIC_GENE_EXPRESSION	8	2	5.61104e-05	0.0232017	MLXIPL:MLX
Reactome	REACTOME_ZINC_INFLUX_INTO_CELLS_BY_THE_SLC39_GENE_FAMILY	10	2	9.00143e-05	0.0297767	SLC39A8:SLC39A14
Reactome	REACTOME_TRANSPORT_OF_BILE_SALTS_AND_ORGANIC_ACIDS_METAL_IONS_AND_AMINE_COMPOUNDS	80	3	0.00020835	0.0494039	SLC40A1:SLC39A8:SLC39A14
Reactome	REACTOME_ZINC_TRANSPORTERS	15	2	0.000209085	0.0494039	SLC39A8:SLC39A14
GO_mf	GOMF_TRANSITION_METAL_ION_TRANSMEMBRANE_TRANSPORTER_ACTIVITY	40	4	3.17406e-07	0.000562443	SLC40A1:SLC39A8:SLC39A14:SLC39A12
GO_mf	GOMF_ZINC_ION_TRANSMEMBRANE_TRANSPORTER_ACTIVITY	23	3	4.75087e-06	0.00280618	SLC39A8:SLC39A14:SLC39A12
GO_mf	GOMF_BICARBONATE_TRANSMEMBRANE_TRANSPORTER_ACTIVITY	23	3	4.75087e-06	0.00280618	SLC39A8:SLC39A14:BEST1
GO_mf	GOMF_METAL_ION_TRANSMEMBRANE_TRANSPORTER_ACTIVITY	423	6	2.84013e-05	0.00889356	KCNA10:SLC40A1:SLC39A8:KCNK5:SLC39A14:SLC39A12
GO_mf	GOMF_INORGANIC_MOLECULAR_ENTITY_TRANSMEMBRANE_TRANSPORTER_ACTIVITY	639	7	2.97818e-05	0.00889356	KCNA10:SLC40A1:SLC39A8:KCNK5:SLC39A14:SLC39A12:BEST1
GO_mf	GOMF_FERROUS_IRON_TRANSMEMBRANE_TRANSPORTER_ACTIVITY	6	2	3.01136e-05	0.00889356	SLC40A1:SLC39A14
GO_mf	GOMF_MONOATOMIC_ION_TRANSMEMBRANE_TRANSPORTER_ACTIVITY	679	7	4.3816e-05	0.0110917	KCNA10:SLC40A1:SLC39A8:KCNK5:SLC39A14:SLC39A12:BEST1
GO_mf	GOMF_SOLUTE_BICARBONATE_SYMPORTER_ACTIVITY	8	2	5.61104e-05	0.0124285	SLC39A8:SLC39A14
GO_mf	GOMF_IRON_ION_TRANSMEMBRANE_TRANSPORTER_ACTIVITY	9	2	7.20767e-05	0.0141911	SLC40A1:SLC39A14
GO_mf	GOMF_FERRIC_IRON_BINDING	10	2	9.00143e-05	0.0159505	TF:FTH1
GO_mf	GOMF_TRANSFERRIN_RECEPTOR_BINDING	11	2	0.000109918	0.0174	TF:HFE
GO_mf	GOMF_SALT_TRANSMEMBRANE_TRANSPORTER_ACTIVITY	547	6	0.000117833	0.0174	KCNA10:SLC39A8:KCNK5:SLC39A14:SLC39A12:BEST1
GO_mf	GOMF_MONOATOMIC_CATION_TRANSMEMBRANE_TRANSPORTER_ACTIVITY	566	6	0.000141951	0.019349	KCNA10:SLC40A1:SLC39A8:KCNK5:SLC39A14:SLC39A12
GO_bp	GOBP_INTRACELLULAR_IRON_ION_HOMEOSTASIS	63	7	3.54189e-12	2.74532e-08	SLC40A1:TF:SLC39A8:HFE:SLC39A14:FTH1:TMPRSS6
GO_bp	GOBP_IRON_ION_HOMEOSTASIS	86	7	3.36077e-11	1.30247e-07	SLC40A1:TF:SLC39A8:HFE:SLC39A14:FTH1:TMPRSS6
GO_bp	GOBP_TRANSITION_METAL_ION_TRANSPORT	96	7	7.38012e-11	1.90678e-07	SLC40A1:TF:SLC39A8:HFE:SLC39A14:SLC39A12:FTH1
GO_bp	GOBP_IRON_ION_TRANSPORT	56	6	1.75077e-10	3.39256e-07	SLC40A1:TF:SLC39A8:HFE:SLC39A14:FTH1
GO_bp	GOBP_MONOATOMIC_CATION_TRANSPORT	1018	11	1.09185e-07	0.000169259	KCNA10:CALCRL:SLC40A1:TF:SLC39A8:HFE:KCNK5:SLC39A14:SLC39A12:BEST1:FTH1
GO_bp	GOBP_ZINC_ION_IMPORT_ACROSS_PLASMA_MEMBRANE	8	3	1.52468e-07	0.000196963	SLC39A8:SLC39A14:SLC39A12
GO_bp	GOBP_CELLULAR_RESPONSE_TO_IRON_ION	9	3	2.28475e-07	0.000252988	SLC40A1:TF:HFE
GO_bp	GOBP_INTRACELLULAR_MONOATOMIC_ION_HOMEOSTASIS	497	8	4.18857e-07	0.00040582	SLC40A1:TF:SLC39A8:HFE:SLC39A14:SLC39A12:FTH1:TMPRSS6
GO_bp	GOBP_MONOATOMIC_ION_TRANSPORT	1200	11	5.66735e-07	0.000488085	KCNA10:CALCRL:SLC40A1:TF:SLC39A8:HFE:KCNK5:SLC39A14:SLC39A12:BEST1:FTH1
GO_bp	GOBP_INORGANIC_ION_HOMEOSTASIS	527	8	6.51737e-07	0.000505161	SLC40A1:TF:SLC39A8:HFE:SLC39A14:SLC39A12:FTH1:TMPRSS6
GO_bp	GOBP_CELLULAR_HOMEOSTASIS	766	9	9.90873e-07	0.000698205	SLC40A1:TF:SLC39A8:HFE:MLXIPL:SLC39A14:SLC39A12:FTH1:TMPRSS6
GO_bp	GOBP_MONOATOMIC_ION_HOMEOSTASIS	593	8	1.57728e-06	0.00101879	SLC40A1:TF:SLC39A8:HFE:SLC39A14:SLC39A12:FTH1:TMPRSS6
GO_bp	GOBP_IRON_ION_TRANSMEMBRANE_TRANSPORT	20	3	3.06723e-06	0.00182878	SLC40A1:SLC39A8:SLC39A14
GO_bp	GOBP_CHEMICAL_HOMEOSTASIS	991	9	8.14489e-06	0.00445171	SLC40A1:TF:SLC39A8:HFE:MLXIPL:SLC39A14:SLC39A12:FTH1:TMPRSS6
GO_bp	GOBP_ZINC_ION_TRANSPORT	28	3	8.74489e-06	0.00445171	SLC39A8:SLC39A14:SLC39A12
GO_bp	GOBP_BICARBONATE_TRANSPORT	29	3	9.74429e-06	0.00445171	SLC39A8:SLC39A14:BEST1
GO_bp	GOBP_IMPORT_ACROSS_PLASMA_MEMBRANE	203	5	1.02478e-05	0.00445171	SLC39A8:KCNK5:SLC39A14:SLC39A12:GFAP
GO_bp	GOBP_INTRACELLULAR_ZINC_ION_HOMEOSTASIS	30	3	1.08163e-05	0.00445171	SLC39A8:SLC39A14:SLC39A12
GO_bp	GOBP_RESPONSE_TO_METAL_ION	357	6	1.09125e-05	0.00445171	VCAM1:SLC40A1:TF:SLC39A8:TERT:HFE
GO_bp	GOBP_RESPONSE_TO_IRON_ION	31	3	1.19634e-05	0.00463641	SLC40A1:TF:HFE
GO_bp	GOBP_CADMIUM_ION_TRANSMEMBRANE_TRANSPORT	5	2	2.00939e-05	0.00741658	SLC39A8:SLC39A14
GO_bp	GOBP_IMPORT_INTO_CELL	256	5	3.12694e-05	0.0110168	SLC39A8:KCNK5:SLC39A14:SLC39A12:GFAP
GO_bp	GOBP_INORGANIC_ION_IMPORT_ACROSS_PLASMA_MEMBRANE	130	4	3.59888e-05	0.011898	SLC39A8:KCNK5:SLC39A14:SLC39A12
GO_bp	GOBP_TRANSMEMBRANE_TRANSPORT	1512	10	3.68405e-05	0.011898	KCNA10:SLC40A1:SLC39A8:TERT:KCNK5:SLC39A14:SLC39A12:BEST1:GFAP:SHANK1
GO_bp	GOBP_REGULATION_OF_IRON_ION_TRANSPORT	7	2	4.21209e-05	0.0130592	TF:HFE
GO_bp	GOBP_ONE_CARBON_COMPOUND_TRANSPORT	50	3	5.11961e-05	0.0152623	SLC39A8:SLC39A14:BEST1
GO_bp	GOBP_MULTICELLULAR_ORGANISMAL_LEVEL_IRON_ION_HOMEOSTASIS	9	2	7.20767e-05	0.0206913	SLC40A1:HFE
GO_bp	GOBP_MANGANESE_ION_TRANSMEMBRANE_TRANSPORT	10	2	9.00143e-05	0.0240587	SLC39A8:SLC39A14
GO_bp	GOBP_IRON_IMPORT_INTO_CELL	10	2	9.00143e-05	0.0240587	SLC39A8:SLC39A14
GO_bp	GOBP_RESPONSE_TO_INORGANIC_SUBSTANCE	544	6	0.000114344	0.0292668	VCAM1:SLC40A1:TF:SLC39A8:TERT:HFE
GO_bp	GOBP_REGULATION_OF_TRANSPORT	1734	10	0.000117052	0.0292668	KCNA10:DBI:TF:TERT:HFE:KCNK5:BEST1:VPS4A:GFAP:SHANK1
Wikipathways	WP_FERROPTOSIS	63	5	3.0437e-08	2.23103e-05	SLC40A1:TF:SLC39A8:SLC39A14:FTH1
Wikipathways	WP_IRON_METABOLISM_IN_PLACENTA	12	3	5.96617e-07	0.00021866	SLC40A1:TF:FTH1
Wikipathways	WP_ZINC_HOMEOSTASIS	37	3	2.05576e-05	0.00502291	SLC39A8:SLC39A14:SLC39A12
Wikipathways	WP_NRF2_PATHWAY	135	4	4.17128e-05	0.00617493	SLC39A8:SLC39A14:SLC39A12:FTH1
Wikipathways	WP_HFE_EFFECT_ON_HEPCIDIN_PRODUCTION	7	2	4.21209e-05	0.00617493	HFE:TMPRSS6
Wikipathways	WP_NUCLEAR_RECEPTORS_METAPATHWAY	306	5	7.29369e-05	0.00891045	DBI:SLC39A8:SLC39A14:SLC39A12:FTH1
Wikipathways	WP_3Q29_COPY_NUMBER_VARIATION_SYNDROME	67	3	0.000123049	0.012885	SLC40A1:TF:HFE
Computational_gene_sets	MODULE_540	10	3	3.26071e-07	0.000279769	TF:HFE:FTH1
Computational_gene_sets	MODULE_191	19	3	2.60972e-06	0.00111957	TF:HFE:FTH1
GO_cc	GOCC_BASAL_PART_OF_CELL	274	6	2.39815e-06	0.00241974	SLC40A1:TF:SLC39A8:HFE:SLC39A14:BEST1
GO_cc	GOCC_HFE_TRANSFERRIN_RECEPTOR_COMPLEX	8	2	5.61104e-05	0.0228267	TF:HFE
GO_cc	GOCC_ENDOSOME	996	8	6.78693e-05	0.0228267	VCAM1:GPR61:EHBP1:CALCRL:TF:HFE:SLC39A14:VPS4A
GWAScatalog	Iron status biomarkers (transferrin levels)	8	4	2.5119e-10	1.11152e-06	SLC40A1:TF:HFE:TMPRSS6
GWAScatalog	Liver fibrosis and steatohepatitis severity (MRI cT1 measure)	8	3	1.52468e-07	0.000252751	SLC39A8:HFE:TMPRSS6
GWAScatalog	Iron status biomarkers (transferrin saturation)	36	4	2.05419e-07	0.000252751	SLC40A1:TF:HFE:TMPRSS6
GWAScatalog	Hepcidin levels	9	3	2.28475e-07	0.000252751	TF:HFE:TMPRSS6
GWAScatalog	Iron status biomarkers (total iron binding capacity)	39	4	2.85957e-07	0.000253072	SLC40A1:TF:HFE:TMPRSS6
GWAScatalog	Iron status biomarkers (ferritin levels)	49	4	7.29135e-07	0.000537737	SLC40A1:STAB1:HFE:TMPRSS6
GWAScatalog	Iron status biomarkers	16	3	1.51267e-06	0.000956226	TF:HFE:TMPRSS6
GWAScatalog	Iron status biomarkers (iron levels)	23	3	4.75087e-06	0.00262783	TF:HFE:TMPRSS6
GWAScatalog	HDL cholesterol levels	518	7	7.69137e-06	0.00345843	STAB1:TF:SLC39A8:TERT:HFE:KCNK5:MLXIPL
GWAScatalog	Hepcidin/ferritin ratio	27	3	7.81565e-06	0.00345843	GPR61:HFE:TMPRSS6
GWAScatalog	Hematocrit	346	6	9.13476e-06	0.00367467	SLC40A1:STAB1:SLC39A8:TERT:HFE:TMPRSS6
GWAScatalog	Alcohol consumption (transferrin glycosylation)	4	2	1.20673e-05	0.00444981	TF:HFE
GWAScatalog	Mean spheric corpuscular volume	509	6	7.93894e-05	0.0250927	TF:SLC39A8:TERT:HFE:MLXIPL:TMPRSS6
GWAScatalog	Red blood cell count	509	6	7.93894e-05	0.0250927	SLC40A1:TF:SLC39A8:TERT:HFE:TMPRSS6
GWAScatalog	Aspartate aminotransferase levels	322	5	9.27189e-05	0.0273521	CALCRL:SLC39A8:HFE:SLC39A12:BEST1
GWAScatalog	Alcohol consumption (heavy vs. light/non-drinkers)	11	2	0.000109918	0.028611	BANK1:SLC39A8
GWAScatalog	Plasma omega-3 polyunsaturated fatty acid level (eicosapentaenoic acid)	11	2	0.000109918	0.028611	BEST1:FTH1
GWAScatalog	Hematological parameters	12	2	0.000131782	0.0323965	HFE:TMPRSS6
GWAScatalog	HDL cholesterol	197	4	0.000180099	0.0388801	STAB1:SLC39A8:MLXIPL:VPS4A
GWAScatalog	Liver iron content	14	2	0.000181371	0.0388801	SLC40A1:HFE
GWAScatalog	Mean corpuscular hemoglobin concentration	200	4	0.000190827	0.0388801	SLC40A1:TF:HFE:TMPRSS6
GWAScatalog	Blood pressure	78	3	0.000193302	0.0388801	BANK1:SLC39A8:HFE
GWAScatalog	Plasma omega-6 polyunsaturated fatty acid levels (dihomo-gamma-linolenic acid)	16	2	0.000238738	0.0425282	BEST1:FTH1
GWAScatalog	Plasma omega-3 polyunsaturated fatty acid levels (docosapentaenoic acid)	16	2	0.000238738	0.0425282	BEST1:FTH1
GWAScatalog	A body shape index	395	5	0.000240272	0.0425282	CALCRL:STAB1:SLC39A8:MLXIPL:GAL3ST1
GWAScatalog	Plasma omega-6 polyunsaturated fatty acid levels (gamma-linolenic acid)	17	2	0.000270326	0.0460073	BEST1:FTH1
GWAScatalog	Estradiol levels	18	2	0.000303841	0.0496866	BEST1:FTH1
GWAScatalog	Intelligence (MTAG)	228	4	0.000314401	0.0496866	STAB1:BANK1:SLC39A8:HFE
Immunologic_signatures	GSE10273_HIGH_IL7_VS_HIGH_IL7_AND_IRF4_IN_IRF4_8_NULL_PRE_BCELL_DN	193	5	8.02208e-06	0.0418672	RASGRP3:BANK1:TERT:KCNK5:FTH1
Cancer_modules	MODULE_540	10	3	3.26071e-07	0.000140537	TF:HFE:FTH1
Cancer_modules	MODULE_191	19	3	2.60972e-06	0.000562395	TF:HFE:FTH1
Cancer_modules	MODULE_262	19	2	0.00033928	0.0487433	TF:HFE
Chemical_and_Genetic_pertubation	COLIN_PILOCYTIC_ASTROCYTOMA_VS_GLIOBLASTOMA_UP	33	3	1.44924e-05	0.0478279	TF:FTH1:GFAP
Chemical_and_Genetic_pertubation	LEIN_ASTROCYTE_MARKERS	41	3	2.80928e-05	0.0478279	DBI:STAB1:GFAP
P values shown are two-sided and adjP were adjusted for multiple testing by the Bonferroni approach

[truncated: 10 more sheets: Supp Data 11 Protein, Supp Data 12 DEG, Supp Data 13 DEG, Supp Data 14 GO KEGG, Supp Data 15 MR, Supp Data 16 MR sensitivity, Supp Data 17 reverse MR, Supp Data 18 MR sensitivity, Supp Data 19 Multivariates MR, Supp Data 20 fieldID]
